# Supplementary material for: Characterization of the genomic sequence data around common cutworm resistance genes in soybean (Glycine max) using short- and long-read sequencing methods
Source: Data Brief. 2020 Dec 9;34:106577. doi: 10.1016/j.dib.2020.106577 (PMC7758510; doi:10.1016/j.dib.2020.106577)
Supplement: Supplementary file 1 [file mmc1.xlsx]

## Sheet: TableS1
Table S1 List of polymorphic sites in CCW1 region between 'Fukuyutaka' and 'Himeshirazu'
Chromosome	Position	REF	ALT	Fukuyutaka	Himeshirazu
Chr07	10670113	G	A	ALT	REF
Chr07	10672005	C	T	REF	ALT
Chr07	10730756	A	G	ALT	REF
Chr07	10732608	GATAATAATAATAATAATAATAATAATAATA	G	REF	ALT
Chr07	10744345	A	AT	ALT	REF
Chr07	10750617	G	A	REF	ALT
Chr07	10759045	G	A	REF	ALT
Chr07	10774587	T	A	ALT	REF
Chr07	10776412	G	A	ALT	REF
Chr07	10787683	C	T	ALT	REF
Chr07	10859372	C	T	ALT	REF
Chr07	10872930	G	GAGTTGTTTTCTCTTGAAGAAGGGGAAAGACTCGATGCTCTATTCAAGTT	REF	ALT
Chr07	10879684	T	C	ALT	REF
Chr07	10932457	A	T	ALT	REF
Chr07	10975449	C	CA	ALT	REF
Chr07	11027690	C	A	REF	ALT
Chr07	11034995	C	T	ALT	REF
Chr07	11047750	AT	A	REF	ALT
Chr07	11107556	GTC	G	ALT	REF
Chr07	11125686	C	G	ALT	REF
Chr07	11128704	A	C	ALT	REF
Chr07	11142847	G	A	REF	ALT
Chr07	11201917	G	A	REF	ALT
Chr07	11233249	G	A	ALT	REF
Chr07	11258134	C	T	ALT	REF
Chr07	11259513	G	A	REF	ALT
Chr07	11272411	G	T	REF	ALT
Chr07	11280952	GA	G	REF	ALT
Chr07	11284088	CAAAATAAAATTCTT	C	REF	ALT
Chr07	11299816	TGTAATCGATTACATGATTATG	T	ALT	REF
Chr07	11313707	C	T	ALT	REF
Chr07	11374761	C	T	ALT	REF
Chr07	11394709	T	TA	ALT	REF
Chr07	11404485	T	C	ALT	REF
Chr07	11420817	A	AT	ALT	REF
Chr07	11430671	C	T	REF	ALT
Chr07	11439465	A	C	ALT	REF
Chr07	11450483	C	T	ALT	REF
Chr07	11497495	A	T	ALT	REF
Chr07	11520358	T	C	REF	ALT
Chr07	11540449	C	T	ALT	REF
Chr07	11548717	AAT	A	REF	ALT
Chr07	11549368	A	AT	ALT	REF
Chr07	11552543	A	G	ALT	REF
Chr07	11618377	C	G	ALT	REF
Chr07	11624910	G	GA	REF	ALT
Chr07	11664867	CT	C	REF	ALT
Chr07	11693264	TCCCTA	T	ALT	REF
Chr07	11697697	T	C	ALT	REF
Chr07	11702366	G	A	ALT	REF
Chr07	11722102	A	C	ALT	REF
Chr07	11727279	GA	G	REF	ALT
Chr07	11744367	T	TTC	REF	ALT
Chr07	11782374	C	T	ALT	REF
Chr07	11803614	A	G	ALT	REF
Chr07	11821442	G	A	REF	ALT
Chr07	11853970	C	G	REF	ALT
Chr07	11898989	CA	C	ALT	REF
Chr07	11923449	C	T	ALT	REF
Chr07	11964347	C	T	REF	ALT
Chr07	11974318	C	T	REF	ALT
Chr07	12000459	G	A	REF	ALT
Chr07	12007287	A	AG	ALT	REF
Chr07	12015620	C	T	ALT	REF
Chr07	12054295	A	AT	REF	ALT
Chr07	12076223	G	A	ALT	REF
Chr07	12096645	G	T	REF	ALT
Chr07	12106757	GA	G	ALT	REF
Chr07	12109522	G	A	REF	ALT
Chr07	12146259	C	T	REF	ALT
Chr07	12187453	G	A	ALT	REF
Chr07	12195183	G	A	ALT	REF
Chr07	12198457	G	C	REF	ALT
Chr07	12215607	G	C	ALT	REF
Chr07	12220059	G	GT	REF	ALT
Chr07	12224769	C	T	ALT	REF
Chr07	12231957	G	T	ALT	REF
Chr07	12329053	C	T	ALT	REF
Chr07	12361129	C	T	ALT	REF
Chr07	12398643	G	A	ALT	REF
Chr07	12398854	G	T	REF	ALT
Chr07	12411203	T	G	REF	ALT
Chr07	12413410	G	A	REF	ALT
Chr07	12431549	C	G	REF	ALT
Chr07	12461556	G	A	REF	ALT
Chr07	12518272	C	T	ALT	REF
Chr07	12524492	GTT	G	REF	ALT
Chr07	12533305	A	T	REF	ALT
Chr07	12550253	CTTTAATTGATTATGTTGCAACTTTAATTTCGAAATGAATGTTGAGGTTTCTAAACAAACACTTGCATT	C	ALT	REF
Chr07	12561081	G	T	ALT	REF
Chr07	12583436	T	TA	ALT	REF
Chr07	12605069	G	A	ALT	REF
Chr07	12622159	A	T	REF	ALT
Chr07	12623729	C	T	ALT	REF
Chr07	12649445	C	T	ALT	REF
Chr07	12650279	C	T	REF	ALT
Chr07	12681976	TAG	T	ALT	REF
Chr07	12701608	C	T	REF	ALT
Chr07	12732866	C	T	ALT	REF
Chr07	12753392	T	C	ALT	REF
Chr07	12786895	G	A	ALT	REF
Chr07	12810958	G	A	REF	ALT
Chr07	12820848	G	A	REF	ALT
Chr07	12830997	T	C	ALT	REF
Chr07	12854007	T	C	REF	ALT
Chr07	12854081	G	T	REF	ALT
Chr07	12867309	T	TC	REF	ALT
Chr07	12885198	CT	C	ALT	REF
Chr07	12887612	T	G	ALT	REF
Chr07	12898140	T	TTG	ALT	REF
Chr07	12899992	A	AGT	REF	ALT
Chr07	12901940	C	T	ALT	REF
Chr07	12910778	T	G	ALT	REF
Chr07	12917611	C	T	REF	ALT
Chr07	12928398	C	T	ALT	REF
Chr07	12944159	ACT	A	ALT	REF
Chr07	12951625	C	T	REF	ALT
Chr07	12957866	A	G	REF	ALT
Chr07	12974937	A	G	REF	ALT
Chr07	12990969	G	A	REF	ALT
Chr07	13031763	G	A	REF	ALT
Chr07	13052488	A	ATAATCTCACATG	ALT	REF
Chr07	13064531	T	A	ALT	REF
Chr07	13067683	C	T	REF	ALT
Chr07	13068759	T	C	ALT	REF
Chr07	13069292	G	A	REF	ALT
Chr07	13133937	C	A	ALT	REF
Chr07	13178738	AG	A	REF	ALT
Chr07	13238132	G	A	REF	ALT
Chr07	13247159	G	A	REF	ALT
Chr07	13319763	G	A	REF	ALT
Chr07	13320748	C	T	REF	ALT
Chr07	13328062	C	T	ALT	REF
Chr07	13401378	CAA	C	REF	ALT
Chr07	13402023	ATCTCACCCTTTTCATCTTTCAT	A	REF	ALT
Chr07	13405156	A	G	REF	ALT
Chr07	13405365	C	A	ALT	REF
Chr07	13405499	G	A	REF	ALT
Chr07	13406397	C	T	REF	ALT
Chr07	13413417	G	A	ALT	REF
Chr07	13413597	A	T	ALT	REF
Chr07	13422732	AAAC	A	REF	ALT
Chr07	13431779	T	A	REF	ALT
Chr07	13439540	C	T	REF	ALT
Chr07	13439651	C	CA	REF	ALT
Chr07	13455980	C	T	REF	ALT
Chr07	13457957	C	T	REF	ALT
Chr07	13461078	T	C	REF	ALT
Chr07	13462124	G	A	REF	ALT
Chr07	13462466	A	G	REF	ALT
Chr07	13477874	G	A	ALT	REF
Chr07	13479113	C	T	REF	ALT
Chr07	13479314	C	T	REF	ALT
Chr07	13486693	C	T	REF	ALT
Chr07	13502229	C	T	REF	ALT
Chr07	13508751	G	A	ALT	REF
Chr07	13514300	A	C	REF	ALT
Chr07	13546473	C	CT	ALT	REF
Chr07	13554038	C	T	REF	ALT
Chr07	13554319	G	T	REF	ALT
Chr07	13554351	G	A	REF	ALT
Chr07	13554766	A	T	REF	ALT
Chr07	13555068	G	T	REF	ALT
Chr07	13555076	C	T	REF	ALT
Chr07	13555221	AT	A	REF	ALT
Chr07	13555395	G	GT	REF	ALT
Chr07	13555535	A	ATT	REF	ALT
Chr07	13555571	T	C	REF	ALT
Chr07	13555584	C	A	REF	ALT
Chr07	13555785	C	A	REF	ALT
Chr07	13556242	G	C	REF	ALT
Chr07	13556465	T	C	REF	ALT
Chr07	13556720	A	G	REF	ALT
Chr07	13556795	TA	T	REF	ALT
Chr07	13557337	A	G	REF	ALT
Chr07	13557407	G	A	REF	ALT
Chr07	13557447	CT	C	REF	ALT
Chr07	13557568	C	T	REF	ALT
Chr07	13557627	C	A	REF	ALT
Chr07	13557642	C	T	REF	ALT
Chr07	13557666	C	T	REF	ALT
Chr07	13557822	G	A	REF	ALT
Chr07	13557971	A	AT	REF	ALT
Chr07	13557982	C	T	REF	ALT
Chr07	13558059	G	GA	REF	ALT
Chr07	13558141	A	G	REF	ALT
Chr07	13558154	C	T	REF	ALT
Chr07	13558254	A	T	REF	ALT
Chr07	13559207	G	GTT	REF	ALT
Chr07	13559262	A	G	REF	ALT
Chr07	13559629	A	G	REF	ALT
Chr07	13559662	A	G	REF	ALT
Chr07	13560119	T	C	REF	ALT
Chr07	13560152	ACAATGAGAAATTCCTTTTAGAATAAAT	A	REF	ALT
Chr07	13560337	T	TCA	REF	ALT
Chr07	13560444	G	A	REF	ALT
Chr07	13560464	T	C	REF	ALT
Chr07	13560559	C	T	REF	ALT
Chr07	13560598	T	A	REF	ALT
Chr07	13560656	T	C	REF	ALT
Chr07	13560673	T	C	REF	ALT
Chr07	13560778	T	C	REF	ALT
Chr07	13560831	A	G	REF	ALT
Chr07	13561027	A	AT	REF	ALT
Chr07	13561040	CA	C	REF	ALT
Chr07	13568182	T	G	REF	ALT
Chr07	13571478	T	A	REF	ALT
Chr07	13577151	AC	A	REF	ALT
Chr07	13578545	AGTTCTTCTACCAACAGAGATGAAATACTTGTAAAAACACTTC	A	REF	ALT
Chr07	13582298	G	A	REF	ALT
Chr07	13582379	A	C	REF	ALT
Chr07	13582428	T	G	REF	ALT
Chr07	13582694	A	AT	REF	ALT
Chr07	13582707	A	T	REF	ALT
Chr07	13583577	GT	G	REF	ALT
Chr07	13583618	A	C	REF	ALT
Chr07	13583820	AT	A	REF	ALT
Chr07	13584011	A	C	REF	ALT
Chr07	13584063	A	T	REF	ALT
Chr07	13584065	C	T	REF	ALT
Chr07	13584198	G	A	REF	ALT
Chr07	13584280	A	G	REF	ALT
Chr07	13584334	C	T	REF	ALT
Chr07	13584335	C	T	REF	ALT
Chr07	13584361	C	T	REF	ALT
Chr07	13584378	T	C	REF	ALT
Chr07	13584415	T	C	REF	ALT
Chr07	13584441	T	C	REF	ALT
Chr07	13584479	A	G	REF	ALT
Chr07	13584508	T	C	REF	ALT
Chr07	13584523	G	A	REF	ALT
Chr07	13584528	C	T	REF	ALT
Chr07	13584556	G	A	REF	ALT
Chr07	13584706	A	G	REF	ALT
Chr07	13584749	A	G	REF	ALT
Chr07	13584809	T	G	REF	ALT
Chr07	13585104	C	T	REF	ALT
Chr07	13585198	A	G	REF	ALT
Chr07	13585300	C	T	REF	ALT
Chr07	13585315	T	C	REF	ALT
Chr07	13585553	G	A	REF	ALT
Chr07	13585708	G	A	REF	ALT
Chr07	13585734	C	T	REF	ALT
Chr07	13585843	T	C	REF	ALT
Chr07	13585865	C	T	REF	ALT
Chr07	13585899	G	A	REF	ALT
Chr07	13586048	C	A	REF	ALT
Chr07	13586150	T	C	REF	ALT
Chr07	13586174	A	G	REF	ALT
Chr07	13586204	T	A	REF	ALT
Chr07	13586273	T	G	REF	ALT
Chr07	13586354	CTCAAA	C	REF	ALT
Chr07	13586393	T	G	REF	ALT
Chr07	13586522	T	C	REF	ALT
Chr07	13586701	G	T	REF	ALT
Chr07	13586835	C	T	REF	ALT
Chr07	13586873	C	T	REF	ALT
Chr07	13586923	G	C	REF	ALT
Chr07	13587074	C	T	REF	ALT
Chr07	13587093	T	C	REF	ALT
Chr07	13587175	C	CT	REF	ALT
Chr07	13587237	T	C	REF	ALT
Chr07	13587367	T	G	REF	ALT
Chr07	13587382	C	T	REF	ALT
Chr07	13587549	T	A	REF	ALT
Chr07	13587605	A	AGTT	REF	ALT
Chr07	13587628	G	A	REF	ALT
Chr07	13587649	T	G	REF	ALT
Chr07	13587738	C	T	REF	ALT
Chr07	13587858	C	T	REF	ALT
Chr07	13587894	G	A	REF	ALT
Chr07	13587900	T	C	REF	ALT
Chr07	13587994	T	C	REF	ALT
Chr07	13588050	C	A	REF	ALT
Chr07	13588089	G	A	REF	ALT
Chr07	13588093	C	T	REF	ALT
Chr07	13588172	G	A	REF	ALT
Chr07	13588265	A	G	REF	ALT
Chr07	13588287	T	G	REF	ALT
Chr07	13588326	T	G	REF	ALT
Chr07	13588350	T	G	REF	ALT
Chr07	13588381	T	C	REF	ALT
Chr07	13588622	G	A	REF	ALT
Chr07	13588640	A	G	REF	ALT
Chr07	13588670	C	A	REF	ALT
Chr07	13588744	C	T	REF	ALT
Chr07	13588936	C	T	REF	ALT
Chr07	13588937	C	T	REF	ALT
Chr07	13588963	G	T	REF	ALT
Chr07	13589047	A	T	REF	ALT
Chr07	13589086	A	AC	REF	ALT
Chr07	13589109	A	G	REF	ALT
Chr07	13589287	T	C	REF	ALT
Chr07	13589294	C	T	REF	ALT
Chr07	13589689	C	G	REF	ALT
Chr07	13589714	G	A	REF	ALT
Chr07	13589726	A	G	REF	ALT
Chr07	13589727	C	T	REF	ALT
Chr07	13589797	C	A	REF	ALT
Chr07	13590118	T	C	REF	ALT
Chr07	13590398	A	C	REF	ALT
Chr07	13590423	A	G	REF	ALT
Chr07	13590538	T	C	REF	ALT
Chr07	13590545	C	T	REF	ALT
Chr07	13590670	T	C	REF	ALT
Chr07	13590861	G	T	REF	ALT
Chr07	13591089	CTT	C	REF	ALT
Chr07	13591207	A	T	REF	ALT
Chr07	13591461	C	T	REF	ALT
Chr07	13591470	T	A	REF	ALT
Chr07	13591476	C	T	REF	ALT
Chr07	13591520	C	T	REF	ALT
Chr07	13591649	T	C	REF	ALT
Chr07	13591771	C	T	REF	ALT
Chr07	13591886	A	T	REF	ALT
Chr07	13592005	TTAATTACAACCATAACTATAGATACAATCAAAATGCTAAAAGCAAGGATCACTACAAAAGC	T	REF	ALT
Chr07	13592280	C	T	REF	ALT
Chr07	13592301	G	T	REF	ALT
Chr07	13592377	C	T	REF	ALT
Chr07	13592389	C	T	REF	ALT
Chr07	13592424	A	C	REF	ALT
Chr07	13592439	G	A	REF	ALT
Chr07	13592697	T	C	REF	ALT
Chr07	13592755	C	T	REF	ALT
Chr07	13592858	C	T	REF	ALT
Chr07	13592875	A	G	REF	ALT
Chr07	13592891	G	A	REF	ALT
Chr07	13592907	A	G	REF	ALT
Chr07	13592915	T	A	REF	ALT
Chr07	13593101	T	C	REF	ALT
Chr07	13593175	G	T	REF	ALT
Chr07	13593176	A	G	REF	ALT
Chr07	13593204	C	T	REF	ALT
Chr07	13593231	A	T	REF	ALT
Chr07	13593263	T	G	REF	ALT
Chr07	13593277	T	G	REF	ALT
Chr07	13593284	G	C	REF	ALT
Chr07	13593285	T	C	REF	ALT
Chr07	13593329	C	T	REF	ALT
Chr07	13593358	G	A	REF	ALT
Chr07	13593436	G	A	REF	ALT
Chr07	13593480	C	A	REF	ALT
Chr07	13593585	A	G	REF	ALT
Chr07	13593662	A	G	REF	ALT
Chr07	13593906	G	A	REF	ALT
Chr07	13593973	A	G	REF	ALT
Chr07	13593998	A	G	REF	ALT
Chr07	13594013	A	C	REF	ALT
Chr07	13594121	A	C	REF	ALT
Chr07	13594171	G	A	REF	ALT
Chr07	13594185	A	G	REF	ALT
Chr07	13594223	G	A	REF	ALT
Chr07	13594232	T	C	REF	ALT
Chr07	13594294	C	T	REF	ALT
Chr07	13594411	G	A	REF	ALT
Chr07	13594419	G	A	REF	ALT
Chr07	13594605	A	G	REF	ALT
Chr07	13594627	C	G	REF	ALT
Chr07	13594826	T	C	REF	ALT
Chr07	13594871	C	T	REF	ALT
Chr07	13594953	G	A	REF	ALT
Chr07	13595011	C	T	REF	ALT
Chr07	13595066	C	A	REF	ALT
Chr07	13595070	T	A	REF	ALT
Chr07	13595183	C	T	REF	ALT
Chr07	13595314	G	A	REF	ALT
Chr07	13595343	G	A	REF	ALT
Chr07	13595411	G	A	REF	ALT
Chr07	13595439	A	G	REF	ALT
Chr07	13595469	C	T	REF	ALT
Chr07	13595535	A	G	REF	ALT
Chr07	13595596	T	C	REF	ALT
Chr07	13595801	C	T	REF	ALT
Chr07	13595926	T	C	REF	ALT
Chr07	13595973	G	A	REF	ALT
Chr07	13596036	C	T	REF	ALT
Chr07	13596095	C	T	REF	ALT
Chr07	13596198	G	A	REF	ALT
Chr07	13596258	G	T	REF	ALT
Chr07	13596451	T	C	REF	ALT
Chr07	13596577	T	C	REF	ALT
Chr07	13596578	G	A	REF	ALT
Chr07	13596643	T	C	REF	ALT
Chr07	13596831	T	TA	REF	ALT
Chr07	13596842	C	T	REF	ALT
Chr07	13596909	G	A	REF	ALT
Chr07	13596931	G	T	REF	ALT
Chr07	13597033	C	T	REF	ALT
Chr07	13597057	T	C	REF	ALT
Chr07	13597059	A	G	REF	ALT
Chr07	13597065	A	G	REF	ALT
Chr07	13597105	T	C	REF	ALT
Chr07	13597106	G	A	REF	ALT
Chr07	13597156	C	A	REF	ALT
Chr07	13597166	T	C	REF	ALT
Chr07	13597219	C	A	REF	ALT
Chr07	13597273	GA	G	REF	ALT
Chr07	13597468	A	T	REF	ALT
Chr07	13597830	T	A	REF	ALT
Chr07	13597836	A	T	REF	ALT
Chr07	13598123	C	A	REF	ALT
Chr07	13598206	T	C	REF	ALT
Chr07	13598594	T	C	REF	ALT
Chr07	13598613	GATTGA	G	REF	ALT
Chr07	13599310	A	T	REF	ALT
Chr07	13599330	C	T	REF	ALT
Chr07	13599339	T	C	REF	ALT
Chr07	13599468	T	C	REF	ALT
Chr07	13599472	A	C	REF	ALT
Chr07	13599530	C	T	REF	ALT
Chr07	13599733	C	A	REF	ALT
Chr07	13599949	G	A	REF	ALT
Chr07	13600044	A	C	REF	ALT
Chr07	13600160	A	G	REF	ALT
Chr07	13600207	T	C	REF	ALT
Chr07	13600233	C	T	REF	ALT
Chr07	13600265	C	T	REF	ALT
Chr07	13600423	C	T	REF	ALT
Chr07	13600643	T	C	REF	ALT
Chr07	13600751	C	T	REF	ALT
Chr07	13600752	C	T	REF	ALT
Chr07	13600919	C	CTT	REF	ALT
Chr07	13601029	AAT	A	REF	ALT
Chr07	13601118	C	T	REF	ALT
Chr07	13601308	A	G	REF	ALT
Chr07	13601480	G	A	REF	ALT
Chr07	13601494	C	T	REF	ALT
Chr07	13601671	C	T	REF	ALT
Chr07	13601774	G	A	REF	ALT
Chr07	13601862	G	A	REF	ALT
Chr07	13602092	G	T	REF	ALT
Chr07	13602266	C	A	REF	ALT
Chr07	13602269	T	G	REF	ALT
Chr07	13602271	T	C	REF	ALT
Chr07	13602432	C	G	REF	ALT
Chr07	13602742	T	C	REF	ALT
Chr07	13602859	T	C	REF	ALT
Chr07	13602936	A	G	REF	ALT
Chr07	13603137	G	A	REF	ALT
Chr07	13603259	A	G	REF	ALT
Chr07	13603639	C	T	REF	ALT
Chr07	13603640	A	G	REF	ALT
Chr07	13603742	C	A	REF	ALT
Chr07	13603766	C	T	REF	ALT
Chr07	13604202	G	T	REF	ALT
Chr07	13604436	T	C	REF	ALT
Chr07	13604742	C	T	REF	ALT
Chr07	13605188	T	TA	REF	ALT
Chr07	13605214	A	G	REF	ALT
Chr07	13605247	T	C	REF	ALT
Chr07	13605307	C	A	REF	ALT
Chr07	13605323	T	TAA	REF	ALT
Chr07	13605419	T	C	REF	ALT
Chr07	13605429	T	C	REF	ALT
Chr07	13605528	C	CCGTCTTTAAATTTACTTTAGGCCTCTCAAGTCCTTG	REF	ALT
Chr07	13605536	C	T	REF	ALT
Chr07	13605544	G	A	REF	ALT
Chr07	13605680	C	G	REF	ALT
Chr07	13605770	C	A	REF	ALT
Chr07	13606153	A	T	REF	ALT
Chr07	13606669	G	T	REF	ALT
Chr07	13609719	A	C	REF	ALT
Chr07	13609819	T	C	REF	ALT
Chr07	13609821	C	G	REF	ALT
Chr07	13609857	G	A	REF	ALT
Chr07	13609895	C	G	REF	ALT
Chr07	13609934	T	A	REF	ALT
Chr07	13609975	A	T	REF	ALT
Chr07	13610025	T	G	REF	ALT
Chr07	13610038	T	G	REF	ALT
Chr07	13610097	T	TCAA	REF	ALT
Chr07	13610189	A	T	REF	ALT
Chr07	13610282	T	G	REF	ALT
Chr07	13610408	A	AC	REF	ALT
Chr07	13610514	TTTTTG	T	REF	ALT
Chr07	13610582	C	T	REF	ALT
Chr07	13610945	A	T	REF	ALT
Chr07	13611282	CAT	C	REF	ALT
Chr07	13611307	A	AAAAATTGAGGTGCATAAATAAATTTCAATTTATGAAGG	REF	ALT
Chr07	13611315	G	GT	REF	ALT
Chr07	13611331	A	T	REF	ALT
Chr07	13611541	A	C	REF	ALT
Chr07	13611543	G	A	REF	ALT
Chr07	13611546	G	C	REF	ALT
Chr07	13611557	C	A	REF	ALT
Chr07	13611561	T	C	REF	ALT
Chr07	13611692	T	C	REF	ALT
Chr07	13611738	ACT	A	REF	ALT
Chr07	13611793	C	G	REF	ALT
Chr07	13611833	C	CAT	REF	ALT
Chr07	13611864	G	A	REF	ALT
Chr07	13612781	GTT	G	REF	ALT
Chr07	13613282	CTG	C	ALT	REF
Chr07	13619610	TAA	T	REF	ALT
Chr07	13619915	C	T	REF	ALT
Chr07	13628176	G	A	REF	ALT
Chr07	13638074	G	A	REF	ALT
Chr07	13653561	A	G	ALT	REF
Chr07	13655498	A	G	REF	ALT
Chr07	13671092	A	C	REF	ALT
Chr07	13671989	G	A	REF	ALT
Chr07	13673032	G	A	REF	ALT
Chr07	13680710	A	G	REF	ALT
Chr07	13689664	G	A	REF	ALT
Chr07	13700894	G	T	REF	ALT
Chr07	13701221	GA	G	ALT	REF
Chr07	13728305	TC	T	REF	ALT
Chr07	13743878	G	A	REF	ALT
Chr07	13770550	T	C	REF	ALT
Chr07	13784462	T	C	REF	ALT
Chr07	13795212	A	AT	REF	ALT
Chr07	13810684	T	A	ALT	REF
Chr07	13834412	GGTTTTGCTA	G	REF	ALT
Chr07	13838245	G	A	REF	ALT
Chr07	13863600	A	G	REF	ALT
Chr07	13889037	AAT	A	REF	ALT
Chr07	13918281	TA	T	REF	ALT
Chr07	13921219	T	TG	REF	ALT
Chr07	13939967	T	TG	REF	ALT
Chr07	13940695	G	A	REF	ALT
Chr07	13944742	A	C	REF	ALT
Chr07	13949189	A	AGG	REF	ALT
Chr07	13988378	T	C	REF	ALT
Chr07	14004505	T	A	REF	ALT
Chr07	14029824	A	G	REF	ALT
Chr07	14029913	C	G	REF	ALT
Chr07	14030077	T	A	REF	ALT
Chr07	14030119	T	G	REF	ALT
Chr07	14030125	G	A	REF	ALT
Chr07	14030288	G	C	REF	ALT
Chr07	14030315	AAT	A	REF	ALT
Chr07	14030353	TA	T	REF	ALT
Chr07	14030368	C	A	REF	ALT
Chr07	14030431	G	A	REF	ALT
Chr07	14030511	G	A	REF	ALT
Chr07	14030550	T	G	REF	ALT
Chr07	14030556	T	G	REF	ALT
Chr07	14030596	T	C	REF	ALT
Chr07	14030633	A	G	REF	ALT
Chr07	14031505	T	G	REF	ALT
Chr07	14031813	C	G	REF	ALT
Chr07	14031838	G	GT	REF	ALT
Chr07	14032737	T	A	REF	ALT
Chr07	14034604	T	C	REF	ALT
Chr07	14035114	TA	T	REF	ALT
Chr07	14037731	G	A	REF	ALT
Chr07	14042391	T	C	REF	ALT
Chr07	14042401	G	A	REF	ALT
Chr07	14045835	T	C	REF	ALT
Chr07	14049898	T	C	REF	ALT
Chr07	14050693	G	A	REF	ALT
Chr07	14055748	A	T	REF	ALT
Chr07	14056393	G	A	REF	ALT
Chr07	14061494	C	T	REF	ALT
Chr07	14068112	C	T	ALT	REF
Chr07	14072326	A	G	REF	ALT
Chr07	14072534	C	T	REF	ALT
Chr07	14074374	A	G	REF	ALT
Chr07	14085271	C	A	REF	ALT
Chr07	14085316	G	A	REF	ALT
Chr07	14085397	C	T	REF	ALT
Chr07	14085458	T	C	REF	ALT
Chr07	14085523	G	A	REF	ALT
Chr07	14085549	C	T	REF	ALT
Chr07	14085685	A	G	REF	ALT
Chr07	14085697	T	A	REF	ALT
Chr07	14085733	C	T	REF	ALT
Chr07	14085757	AG	A	REF	ALT
Chr07	14085760	G	GA	REF	ALT
Chr07	14085768	T	C	REF	ALT
Chr07	14085789	A	G	REF	ALT
Chr07	14085812	G	A	REF	ALT
Chr07	14085846	T	C	REF	ALT
Chr07	14085858	A	T	REF	ALT
Chr07	14085871	C	T	REF	ALT
Chr07	14086145	T	A	REF	ALT
Chr07	14086198	CA	C	REF	ALT
Chr07	14086202	TA	T	REF	ALT
Chr07	14086205	C	T	REF	ALT
Chr07	14086330	A	T	REF	ALT
Chr07	14086509	C	G	REF	ALT
Chr07	14087273	T	C	REF	ALT
Chr07	14088436	TA	T	REF	ALT
Chr07	14088564	A	T	REF	ALT
Chr07	14088947	T	C	REF	ALT
Chr07	14089488	T	G	REF	ALT
Chr07	14090038	A	G	REF	ALT
Chr07	14090084	A	T	REF	ALT
Chr07	14091972	C	G	REF	ALT
Chr07	14092156	G	GA	REF	ALT
Chr07	14092518	T	C	REF	ALT
Chr07	14092563	T	C	REF	ALT
Chr07	14092722	T	C	REF	ALT
Chr07	14092760	T	G	REF	ALT
Chr07	14092832	G	A	REF	ALT
Chr07	14092939	G	A	REF	ALT
Chr07	14093514	G	A	REF	ALT
Chr07	14094068	G	A	REF	ALT
Chr07	14094479	C	T	REF	ALT
Chr07	14094620	T	C	REF	ALT
Chr07	14094822	G	A	REF	ALT
Chr07	14095406	G	T	REF	ALT
Chr07	14095575	C	T	REF	ALT
Chr07	14095652	A	AT	REF	ALT
Chr07	14095780	A	AGG	REF	ALT
Chr07	14096811	G	A	REF	ALT
Chr07	14096900	A	G	REF	ALT
Chr07	14097103	T	C	REF	ALT
Chr07	14097308	T	C	REF	ALT
Chr07	14097348	A	T	REF	ALT
Chr07	14097474	C	G	REF	ALT
Chr07	14098526	C	CA	REF	ALT
Chr07	14098825	G	A	REF	ALT
Chr07	14100277	T	TACACACACAC	REF	ALT
Chr07	14100295	T	C	REF	ALT
Chr07	14100363	CAA	C	REF	ALT
Chr07	14100644	AGAG	A	REF	ALT
Chr07	14102173	C	T	REF	ALT
Chr07	14102245	A	G	REF	ALT
Chr07	14102295	GT	G	REF	ALT
Chr07	14102485	G	GT	REF	ALT
Chr07	14102521	T	C	REF	ALT
Chr07	14102545	T	C	REF	ALT
Chr07	14102664	G	A	REF	ALT
Chr07	14102719	T	C	REF	ALT
Chr07	14102894	T	C	REF	ALT
Chr07	14102930	C	T	REF	ALT
Chr07	14103018	A	T	REF	ALT
Chr07	14103392	C	A	REF	ALT
Chr07	14103426	A	G	REF	ALT
Chr07	14103543	T	C	REF	ALT
Chr07	14103558	T	C	REF	ALT
Chr07	14103561	G	A	REF	ALT
Chr07	14103623	A	G	REF	ALT
Chr07	14103760	T	C	REF	ALT
Chr07	14103819	G	A	REF	ALT
Chr07	14103991	A	G	REF	ALT
Chr07	14104027	A	G	REF	ALT
Chr07	14104608	G	C	REF	ALT
Chr07	14104610	C	T	REF	ALT
Chr07	14104738	C	T	REF	ALT
Chr07	14104764	G	A	REF	ALT
Chr07	14104768	A	T	REF	ALT
Chr07	14104802	T	C	REF	ALT
Chr07	14104822	T	C	REF	ALT
Chr07	14104842	A	G	REF	ALT
Chr07	14104996	G	T	REF	ALT
Chr07	14105029	G	A	REF	ALT
Chr07	14105127	A	G	REF	ALT
Chr07	14105190	G	A	REF	ALT
Chr07	14105212	A	T	REF	ALT
Chr07	14105260	A	C	REF	ALT
Chr07	14105412	G	A	REF	ALT
Chr07	14105675	G	A	REF	ALT
Chr07	14105794	A	G	REF	ALT
Chr07	14105856	T	G	REF	ALT
Chr07	14105926	C	T	REF	ALT
Chr07	14105967	C	T	REF	ALT
Chr07	14105975	T	C	REF	ALT
Chr07	14106144	C	T	REF	ALT
Chr07	14106157	G	A	REF	ALT
Chr07	14106313	C	T	REF	ALT
Chr07	14106356	A	G	REF	ALT
Chr07	14106459	T	C	REF	ALT
Chr07	14107125	G	A	REF	ALT
Chr07	14107250	T	C	REF	ALT
Chr07	14107267	G	A	REF	ALT
Chr07	14107395	T	C	REF	ALT
Chr07	14107400	CT	C	REF	ALT
Chr07	14107500	C	T	REF	ALT
Chr07	14107537	A	G	REF	ALT
Chr07	14107556	A	G	REF	ALT
Chr07	14107682	T	TAA	REF	ALT
Chr07	14107892	C	T	REF	ALT
Chr07	14107971	TC	T	REF	ALT
Chr07	14107973	ATCAAG	A	REF	ALT
Chr07	14108182	G	A	REF	ALT
Chr07	14108521	G	C	REF	ALT
Chr07	14108561	C	A	REF	ALT
Chr07	14109240	G	A	REF	ALT
Chr07	14110244	C	T	REF	ALT
Chr07	14110686	C	A	REF	ALT
Chr07	14110760	T	C	REF	ALT
Chr07	14110948	G	T	REF	ALT
Chr07	14111117	A	G	REF	ALT
Chr07	14111241	GT	G	REF	ALT
Chr07	14111292	C	T	REF	ALT
Chr07	14111490	A	G	REF	ALT
Chr07	14111520	GA	G	REF	ALT
Chr07	14111863	T	C	REF	ALT
Chr07	14112043	A	G	REF	ALT
Chr07	14112169	G	T	REF	ALT
Chr07	14112290	C	A	REF	ALT
Chr07	14112576	T	C	REF	ALT
Chr07	14112640	G	T	REF	ALT
Chr07	14112669	A	G	REF	ALT
Chr07	14112681	A	G	REF	ALT
Chr07	14112726	A	T	REF	ALT
Chr07	14113074	C	T	REF	ALT
Chr07	14113454	A	T	REF	ALT
Chr07	14113649	T	C	REF	ALT
Chr07	14113699	G	C	REF	ALT
Chr07	14113739	G	A	REF	ALT
Chr07	14114027	T	C	REF	ALT
Chr07	14114079	C	A	REF	ALT
Chr07	14114123	T	C	REF	ALT
Chr07	14114284	C	T	REF	ALT
Chr07	14114285	A	G	REF	ALT
Chr07	14114340	G	A	REF	ALT
Chr07	14114354	A	G	REF	ALT
Chr07	14114507	C	A	REF	ALT
Chr07	14114785	T	C	REF	ALT
Chr07	14114850	G	A	REF	ALT
Chr07	14114853	C	T	REF	ALT
Chr07	14114906	C	T	REF	ALT
Chr07	14115110	C	T	REF	ALT
Chr07	14115133	C	T	REF	ALT
Chr07	14115146	G	A	REF	ALT
Chr07	14115215	A	C	REF	ALT
Chr07	14115485	A	C	REF	ALT
Chr07	14115487	G	A	REF	ALT
Chr07	14115513	CAGCAGA	C	REF	ALT
Chr07	14115644	A	G	REF	ALT
Chr07	14115703	A	G	REF	ALT
Chr07	14115739	TG	T	REF	ALT
Chr07	14115768	T	C	REF	ALT
Chr07	14116100	C	T	REF	ALT
Chr07	14116157	A	G	REF	ALT
Chr07	14116416	C	A	REF	ALT
Chr07	14116420	G	C	REF	ALT
Chr07	14116568	G	A	REF	ALT
Chr07	14116876	A	T	REF	ALT
Chr07	14117038	T	C	REF	ALT
Chr07	14117088	T	A	REF	ALT
Chr07	14117170	G	T	REF	ALT
Chr07	14117237	G	A	REF	ALT
Chr07	14117455	C	G	REF	ALT
Chr07	14117520	C	T	REF	ALT
Chr07	14117891	A	G	REF	ALT
Chr07	14118070	C	T	REF	ALT
Chr07	14118426	G	T	REF	ALT
Chr07	14118696	A	T	REF	ALT
Chr07	14118929	G	A	REF	ALT
Chr07	14118931	C	CAA	REF	ALT
Chr07	14118964	C	T	REF	ALT
Chr07	14118974	A	G	REF	ALT
Chr07	14118976	G	A	REF	ALT
Chr07	14119109	G	A	REF	ALT
Chr07	14119214	G	A	REF	ALT
Chr07	14119383	A	G	REF	ALT
Chr07	14119485	G	A	REF	ALT
Chr07	14119511	T	C	REF	ALT
Chr07	14119575	T	C	REF	ALT
Chr07	14119783	A	G	REF	ALT
Chr07	14120191	T	G	REF	ALT
Chr07	14120587	TA	T	REF	ALT
Chr07	14120607	T	A	REF	ALT
Chr07	14120644	GA	G	REF	ALT
Chr07	14120865	C	T	REF	ALT
Chr07	14121382	A	G	REF	ALT
Chr07	14121386	T	C	REF	ALT
Chr07	14121415	G	A	REF	ALT
Chr07	14121436	T	C	REF	ALT
Chr07	14121557	A	C	REF	ALT
Chr07	14122379	A	C	REF	ALT
Chr07	14122397	G	A	REF	ALT
Chr07	14122503	A	G	REF	ALT
Chr07	14122512	GA	G	REF	ALT
Chr07	14122633	A	G	REF	ALT
Chr07	14124272	G	T	REF	ALT
Chr07	14124901	T	C	REF	ALT
Chr07	14125012	C	G	REF	ALT
Chr07	14125028	A	T	REF	ALT
Chr07	14125124	A	T	REF	ALT
Chr07	14125179	G	T	REF	ALT
Chr07	14125434	G	A	REF	ALT
Chr07	14125807	C	A	REF	ALT
Chr07	14125924	A	T	REF	ALT
Chr07	14125947	TATCTCTCTAATAGCTAAGCTCACCTCCTTGAGATGAGAAGCTAGAGCTTTGCTACACAC	T	REF	ALT
Chr07	14126159	C	A	REF	ALT
Chr07	14126226	T	A	REF	ALT
Chr07	14126360	T	C	REF	ALT
Chr07	14126416	C	T	REF	ALT
Chr07	14126550	A	G	REF	ALT
Chr07	14126819	G	A	REF	ALT
Chr07	14126841	G	A	REF	ALT
Chr07	14126970	A	G	REF	ALT
Chr07	14127010	A	G	REF	ALT
Chr07	14127132	A	G	REF	ALT
Chr07	14127241	A	G	REF	ALT
Chr07	14127354	CA	C	REF	ALT
Chr07	14127495	G	C	REF	ALT
Chr07	14127638	G	T	REF	ALT
Chr07	14127922	T	C	REF	ALT
Chr07	14127950	G	A	REF	ALT
Chr07	14128199	A	T	REF	ALT
Chr07	14128200	A	G	REF	ALT
Chr07	14128254	A	AAAG	REF	ALT
Chr07	14128389	T	G	REF	ALT
Chr07	14128469	A	G	REF	ALT
Chr07	14128581	T	C	REF	ALT
Chr07	14128667	C	T	REF	ALT
Chr07	14128692	T	G	REF	ALT
Chr07	14128760	C	A	REF	ALT
Chr07	14128818	C	A	REF	ALT
Chr07	14128832	C	A	REF	ALT
Chr07	14128862	A	G	REF	ALT
Chr07	14128948	C	T	REF	ALT
Chr07	14129115	C	T	REF	ALT
Chr07	14129200	T	C	REF	ALT
Chr07	14129208	C	A	REF	ALT
Chr07	14129248	AT	A	REF	ALT
Chr07	14129363	T	A	REF	ALT
Chr07	14129380	G	A	REF	ALT
Chr07	14129594	G	A	REF	ALT
Chr07	14129626	G	T	REF	ALT
Chr07	14129640	C	T	REF	ALT
Chr07	14129707	TA	T	REF	ALT
Chr07	14129709	A	T	REF	ALT
Chr07	14129753	T	A	REF	ALT
Chr07	14129790	A	G	REF	ALT
Chr07	14129841	G	A	REF	ALT
Chr07	14129848	A	T	REF	ALT
Chr07	14129984	C	T	REF	ALT
Chr07	14129987	G	A	REF	ALT
Chr07	14129996	C	T	REF	ALT
Chr07	14130186	A	G	REF	ALT
Chr07	14130200	T	C	REF	ALT
Chr07	14130209	CA	C	REF	ALT
Chr07	14130478	T	C	REF	ALT
Chr07	14130597	A	AT	ALT	REF
Chr07	14130684	A	AT	REF	ALT
Chr07	14130711	C	T	REF	ALT
Chr07	14130774	T	G	REF	ALT
Chr07	14130833	CATTA	C	REF	ALT
Chr07	14130840	CTAAGTACAAACAAAGTCCCTGTGGATTCGACACTCGGACTTCCGAGA	C	REF	ALT
Chr07	14131100	T	C	REF	ALT
Chr07	14131180	A	G	REF	ALT
Chr07	14131195	A	G	REF	ALT
Chr07	14131206	T	C	REF	ALT
Chr07	14131252	C	CTCT	REF	ALT
Chr07	14131395	C	A	REF	ALT
Chr07	14131469	T	G	REF	ALT
Chr07	14131551	T	A	REF	ALT
Chr07	14131566	G	C	REF	ALT
Chr07	14131578	A	G	REF	ALT
Chr07	14131640	G	A	REF	ALT
Chr07	14131691	A	G	REF	ALT
Chr07	14131743	AT	A	REF	ALT
Chr07	14131799	C	T	REF	ALT
Chr07	14131910	A	G	REF	ALT
Chr07	14131946	G	A	REF	ALT
Chr07	14131961	A	G	REF	ALT
Chr07	14132342	T	C	REF	ALT
Chr07	14132625	G	A	REF	ALT
Chr07	14132763	C	T	REF	ALT
Chr07	14132989	A	G	REF	ALT
Chr07	14132999	G	A	REF	ALT
Chr07	14133015	G	A	REF	ALT
Chr07	14133202	C	T	REF	ALT
Chr07	14133466	C	T	REF	ALT
Chr07	14133644	G	A	REF	ALT
Chr07	14133713	T	C	REF	ALT
Chr07	14133812	A	G	REF	ALT
Chr07	14134324	A	T	REF	ALT
Chr07	14134333	G	A	REF	ALT
Chr07	14134391	A	T	REF	ALT
Chr07	14134442	G	A	REF	ALT
Chr07	14134464	T	A	REF	ALT
Chr07	14134600	T	TC	REF	ALT
Chr07	14134907	G	C	REF	ALT
Chr07	14134944	A	G	REF	ALT
Chr07	14134953	A	AT	REF	ALT
Chr07	14134979	TCTC	T	REF	ALT
Chr07	14135084	G	T	REF	ALT
Chr07	14135383	G	T	REF	ALT
Chr07	14135385	A	T	REF	ALT
Chr07	14135414	G	A	REF	ALT
Chr07	14135530	C	CT	REF	ALT
Chr07	14135805	A	ATTTT	REF	ALT
Chr07	14136983	G	T	REF	ALT
Chr07	14138213	C	A	REF	ALT
Chr07	14138513	G	A	REF	ALT
Chr07	14138736	G	A	REF	ALT
Chr07	14138889	A	C	REF	ALT
Chr07	14139292	A	AC	REF	ALT
Chr07	14139318	T	C	REF	ALT
Chr07	14139498	C	G	REF	ALT
Chr07	14139753	T	A	REF	ALT
Chr07	14139830	A	G	REF	ALT
Chr07	14139934	T	C	REF	ALT
Chr07	14140044	A	C	REF	ALT
Chr07	14140260	G	GA	REF	ALT
Chr07	14140324	T	G	REF	ALT
Chr07	14140361	A	AG	REF	ALT
Chr07	14140516	G	GTT	REF	ALT
Chr07	14140532	T	C	REF	ALT
Chr07	14140552	C	T	REF	ALT
Chr07	14140626	A	G	REF	ALT
Chr07	14140664	G	T	REF	ALT
Chr07	14140680	T	C	REF	ALT
Chr07	14140690	G	A	REF	ALT
Chr07	14140711	C	T	REF	ALT
Chr07	14140770	TAGGGCATCATC	T	REF	ALT
Chr07	14140841	T	C	REF	ALT
Chr07	14140916	G	C	REF	ALT
Chr07	14141041	TTA	T	REF	ALT
Chr07	14141046	A	AT	REF	ALT
Chr07	14141136	G	A	REF	ALT
Chr07	14141179	G	C	REF	ALT
Chr07	14141205	A	G	REF	ALT
Chr07	14141454	C	T	REF	ALT
Chr07	14141547	C	T	REF	ALT
Chr07	14141696	A	G	REF	ALT
Chr07	14141705	A	T	REF	ALT
Chr07	14141742	T	TA	REF	ALT
Chr07	14142499	C	T	REF	ALT
Chr07	14143075	C	T	REF	ALT
Chr07	14143295	C	A	REF	ALT
Chr07	14143333	A	AT	REF	ALT
Chr07	14143374	T	C	REF	ALT
Chr07	14143420	A	C	REF	ALT
Chr07	14143423	C	CT	REF	ALT
Chr07	14143425	C	T	REF	ALT
Chr07	14143589	GAAAA	G	REF	ALT
Chr07	14143738	T	C	REF	ALT
Chr07	14144978	C	A	REF	ALT
Chr07	14150138	TA	T	REF	ALT
Chr07	14150262	AAAC	A	REF	ALT
Chr07	14150310	A	G	REF	ALT
Chr07	14150431	A	G	REF	ALT
Chr07	14151440	A	C	REF	ALT
Chr07	14151730	T	TTTGG	REF	ALT
Chr07	14152019	C	T	REF	ALT
Chr07	14152041	A	G	REF	ALT
Chr07	14152044	T	C	REF	ALT
Chr07	14152053	G	A	REF	ALT
Chr07	14152079	G	A	REF	ALT
Chr07	14152131	C	T	REF	ALT
Chr07	14152135	T	A	REF	ALT
Chr07	14152206	G	A	REF	ALT
Chr07	14152231	G	A	REF	ALT
Chr07	14152257	A	G	REF	ALT
Chr07	14152290	T	A	REF	ALT
Chr07	14152294	G	A	REF	ALT
Chr07	14152357	T	TA	REF	ALT
Chr07	14152365	G	A	REF	ALT
Chr07	14152423	C	A	REF	ALT
Chr07	14152429	A	AG	REF	ALT
Chr07	14152540	A	C	REF	ALT
Chr07	14152588	A	T	REF	ALT
Chr07	14152602	CA	C	REF	ALT
Chr07	14153707	T	C	REF	ALT
Chr07	14153991	C	A	REF	ALT
Chr07	14154144	T	TAA	REF	ALT
Chr07	14154796	A	AAATT	REF	ALT
Chr07	14155818	A	T	REF	ALT
Chr07	14155821	C	T	REF	ALT
Chr07	14155827	A	T	REF	ALT
Chr07	14155948	T	A	REF	ALT
Chr07	14156009	G	GA	REF	ALT
Chr07	14156021	T	C	REF	ALT
Chr07	14156656	C	A	REF	ALT
Chr07	14156664	A	G	REF	ALT
Chr07	14156833	C	T	REF	ALT
Chr07	14156990	C	T	REF	ALT
Chr07	14157098	C	T	REF	ALT
Chr07	14157128	T	C	REF	ALT
Chr07	14158007	AT	A	REF	ALT
Chr07	14158410	T	C	REF	ALT
Chr07	14158503	C	T	REF	ALT
Chr07	14158643	C	T	REF	ALT
Chr07	14158697	C	T	REF	ALT
Chr07	14158741	T	C	REF	ALT
Chr07	14158776	T	G	REF	ALT
Chr07	14159169	A	G	REF	ALT
Chr07	14159189	A	C	REF	ALT
Chr07	14159564	C	T	REF	ALT
Chr07	14159651	GTTGGGTAAT	G	REF	ALT
Chr07	14159965	T	TA	REF	ALT
Chr07	14160208	C	T	REF	ALT
Chr07	14160705	T	G	REF	ALT
Chr07	14160806	A	G	REF	ALT
Chr07	14160842	A	C	REF	ALT
Chr07	14162222	A	G	REF	ALT
Chr07	14162977	C	A	REF	ALT
Chr07	14163013	T	C	REF	ALT
Chr07	14163516	A	C	REF	ALT
Chr07	14163587	A	T	REF	ALT
Chr07	14163744	G	T	REF	ALT
Chr07	14163864	G	C	REF	ALT
Chr07	14164068	A	C	REF	ALT
Chr07	14164494	A	G	REF	ALT
Chr07	14164520	T	C	REF	ALT
Chr07	14164853	C	T	REF	ALT
Chr07	14165825	A	T	REF	ALT
Chr07	14166023	A	G	REF	ALT
Chr07	14166048	G	A	REF	ALT
Chr07	14166052	C	T	REF	ALT
Chr07	14166429	A	C	REF	ALT
Chr07	14166693	AT	A	REF	ALT
Chr07	14166758	G	A	REF	ALT
Chr07	14166985	G	A	REF	ALT
Chr07	14167038	A	G	REF	ALT
Chr07	14167066	A	G	REF	ALT
Chr07	14167106	G	A	REF	ALT
Chr07	14167204	T	C	REF	ALT
Chr07	14167437	G	A	REF	ALT
Chr07	14167655	A	G	REF	ALT
Chr07	14167703	AAGG	A	REF	ALT
Chr07	14167996	C	T	REF	ALT
Chr07	14168449	G	A	REF	ALT
Chr07	14168790	A	G	REF	ALT
Chr07	14169068	G	T	REF	ALT
Chr07	14169248	G	T	REF	ALT
Chr07	14169279	A	G	REF	ALT
Chr07	14169595	T	C	REF	ALT
Chr07	14171022	TA	T	REF	ALT
Chr07	14171072	TA	T	REF	ALT
Chr07	14171152	T	TA	REF	ALT
Chr07	14171370	CTT	C	REF	ALT
Chr07	14171424	A	G	REF	ALT
Chr07	14171550	A	T	REF	ALT
Chr07	14171551	A	T	REF	ALT
Chr07	14171552	A	T	REF	ALT
Chr07	14172011	A	G	REF	ALT
Chr07	14172077	A	C	REF	ALT
Chr07	14172202	T	A	REF	ALT
Chr07	14172538	C	T	REF	ALT
Chr07	14173313	C	A	REF	ALT
Chr07	14173316	C	T	REF	ALT
Chr07	14173406	T	C	REF	ALT
Chr07	14173487	A	G	REF	ALT
Chr07	14174229	G	A	REF	ALT
Chr07	14174381	T	G	REF	ALT
Chr07	14174819	T	A	REF	ALT
Chr07	14174924	A	G	REF	ALT
Chr07	14176116	A	G	REF	ALT
Chr07	14178436	G	C	REF	ALT
Chr07	14178589	T	C	REF	ALT
Chr07	14178748	C	T	REF	ALT
Chr07	14178882	A	G	REF	ALT
Chr07	14178978	A	G	REF	ALT
Chr07	14179131	A	C	REF	ALT
Chr07	14179668	T	C	REF	ALT
Chr07	14180027	C	T	REF	ALT
Chr07	14180494	C	T	REF	ALT
Chr07	14180601	A	T	REF	ALT
Chr07	14180795	G	A	REF	ALT
Chr07	14180826	T	C	REF	ALT
Chr07	14181334	G	T	REF	ALT
Chr07	14181411	AT	A	REF	ALT
Chr07	14181721	A	AT	REF	ALT
Chr07	14181800	T	A	REF	ALT
Chr07	14182102	G	T	REF	ALT
Chr07	14182275	T	C	REF	ALT
Chr07	14182379	A	C	REF	ALT
Chr07	14182723	A	C	REF	ALT
Chr07	14182854	T	A	REF	ALT
Chr07	14183207	G	A	REF	ALT
Chr07	14183316	T	A	REF	ALT
Chr07	14183317	G	A	REF	ALT
Chr07	14183377	T	TAGA	REF	ALT
Chr07	14183580	C	A	REF	ALT
Chr07	14183660	A	G	REF	ALT
Chr07	14184072	A	C	REF	ALT
Chr07	14184147	A	G	REF	ALT
Chr07	14184336	T	TA	REF	ALT
Chr07	14184392	T	C	REF	ALT
Chr07	14186576	T	C	REF	ALT
Chr07	14186763	C	G	REF	ALT
Chr07	14186786	G	A	REF	ALT
Chr07	14186853	TA	T	REF	ALT
Chr07	14187166	A	T	REF	ALT
Chr07	14187352	A	G	REF	ALT
Chr07	14187393	T	C	REF	ALT
Chr07	14187397	G	C	REF	ALT
Chr07	14187442	A	G	REF	ALT
Chr07	14187476	T	C	REF	ALT
Chr07	14187516	C	T	REF	ALT
Chr07	14187565	G	T	REF	ALT
Chr07	14187581	G	A	REF	ALT
Chr07	14187618	A	G	REF	ALT
Chr07	14187682	A	T	REF	ALT
Chr07	14187748	G	A	REF	ALT
Chr07	14188067	A	G	REF	ALT
Chr07	14188143	G	A	REF	ALT
Chr07	14188153	A	G	REF	ALT
Chr07	14188404	T	C	REF	ALT
Chr07	14188407	A	G	REF	ALT
Chr07	14188446	A	G	REF	ALT
Chr07	14188560	A	T	REF	ALT
Chr07	14188619	A	G	REF	ALT
Chr07	14188704	T	C	REF	ALT
Chr07	14188989	A	G	REF	ALT
Chr07	14189316	A	G	REF	ALT
Chr07	14189399	A	G	REF	ALT
Chr07	14189423	G	T	REF	ALT
Chr07	14189689	T	A	REF	ALT
Chr07	14189798	A	C	REF	ALT
Chr07	14189808	C	T	REF	ALT
Chr07	14189892	T	C	REF	ALT
Chr07	14190026	G	A	REF	ALT
Chr07	14190033	G	GAATAATAGA	REF	ALT
Chr07	14190036	T	TATTTATTCATTTAAAAAATAACGACAAATATTA	REF	ALT
Chr07	14193265	C	G	REF	ALT
Chr07	14193291	T	C	REF	ALT
Chr07	14193363	T	TA	REF	ALT
Chr07	14193438	A	G	REF	ALT
Chr07	14193507	G	T	REF	ALT
Chr07	14193630	T	G	REF	ALT
Chr07	14193650	T	C	REF	ALT
Chr07	14193657	T	C	REF	ALT
Chr07	14193825	A	G	REF	ALT
Chr07	14193947	G	A	REF	ALT
Chr07	14193964	G	A	REF	ALT
Chr07	14193965	A	C	REF	ALT
Chr07	14194008	A	T	REF	ALT
Chr07	14194044	CTTTTTTATTTTTTA	C	REF	ALT
Chr07	14194108	T	C	REF	ALT
Chr07	14194133	T	C	REF	ALT
Chr07	14194266	C	T	REF	ALT
Chr07	14194380	G	C	REF	ALT
Chr07	14194630	A	G	REF	ALT
Chr07	14194647	C	T	REF	ALT
Chr07	14194657	A	G	REF	ALT
Chr07	14194681	G	A	REF	ALT
Chr07	14194698	T	G	REF	ALT
Chr07	14194707	C	T	REF	ALT
Chr07	14194794	A	C	REF	ALT
Chr07	14194825	G	A	REF	ALT
Chr07	14194870	C	T	REF	ALT
Chr07	14194918	T	C	REF	ALT
Chr07	14195000	C	T	REF	ALT
Chr07	14195085	A	G	REF	ALT
Chr07	14195096	GT	G	REF	ALT
Chr07	14195504	C	G	REF	ALT
Chr07	14195531	G	C	REF	ALT
Chr07	14195644	C	A	REF	ALT
Chr07	14195652	C	T	REF	ALT
Chr07	14195688	G	T	REF	ALT
Chr07	14196053	T	A	REF	ALT
Chr07	14197128	G	C	REF	ALT
Chr07	14197524	T	C	REF	ALT
Chr07	14197968	C	A	REF	ALT
Chr07	14198231	G	A	REF	ALT
Chr07	14198243	G	T	REF	ALT
Chr07	14198587	G	A	REF	ALT
Chr07	14198771	G	T	REF	ALT
Chr07	14198779	C	T	REF	ALT
Chr07	14198811	C	T	REF	ALT
Chr07	14198846	A	T	REF	ALT
Chr07	14199057	C	T	REF	ALT
Chr07	14199327	A	AC	REF	ALT
Chr07	14199728	G	A	REF	ALT
Chr07	14199731	A	G	REF	ALT
Chr07	14199771	A	G	REF	ALT
Chr07	14199820	A	T	REF	ALT
Chr07	14199822	G	A	REF	ALT
Chr07	14199836	GA	G	REF	ALT
Chr07	14199900	A	C	REF	ALT
Chr07	14199943	A	G	REF	ALT
Chr07	14200481	C	A	REF	ALT
Chr07	14200521	T	A	REF	ALT
Chr07	14201528	T	C	REF	ALT
Chr07	14201732	A	T	REF	ALT
Chr07	14202445	T	A	REF	ALT
Chr07	14202489	T	G	REF	ALT
Chr07	14202539	C	T	REF	ALT
Chr07	14202595	G	T	REF	ALT
Chr07	14202610	C	T	REF	ALT
Chr07	14202723	A	C	REF	ALT
Chr07	14202872	T	G	REF	ALT
Chr07	14203446	A	G	REF	ALT
Chr07	14203655	A	G	REF	ALT
Chr07	14203686	A	AT	REF	ALT
Chr07	14203795	T	C	REF	ALT
Chr07	14203926	T	A	REF	ALT
Chr07	14203927	A	T	REF	ALT
Chr07	14204171	T	C	REF	ALT
Chr07	14204176	A	G	REF	ALT
Chr07	14204331	T	G	REF	ALT
Chr07	14204480	T	C	REF	ALT
Chr07	14204487	G	A	REF	ALT
Chr07	14204601	C	T	REF	ALT
Chr07	14204743	G	T	REF	ALT
Chr07	14204923	A	G	REF	ALT
Chr07	14204951	A	C	REF	ALT
Chr07	14205038	A	G	REF	ALT
Chr07	14205375	G	A	REF	ALT
Chr07	14205497	A	C	REF	ALT
Chr07	14205538	G	A	REF	ALT
Chr07	14205564	C	T	REF	ALT
Chr07	14206009	T	G	REF	ALT
Chr07	14206113	C	T	REF	ALT
Chr07	14206147	T	A	REF	ALT
Chr07	14206148	T	A	REF	ALT
Chr07	14206170	G	A	REF	ALT
Chr07	14206281	A	G	REF	ALT
Chr07	14206384	T	C	REF	ALT
Chr07	14206493	G	T	REF	ALT
Chr07	14206506	A	C	REF	ALT
Chr07	14206742	C	T	REF	ALT
Chr07	14206916	G	A	REF	ALT
Chr07	14207062	A	G	REF	ALT
Chr07	14207215	T	C	REF	ALT
Chr07	14207277	T	C	REF	ALT
Chr07	14207282	T	C	REF	ALT
Chr07	14207322	T	C	REF	ALT
Chr07	14207485	A	G	REF	ALT
Chr07	14207546	C	T	REF	ALT
Chr07	14207630	C	T	REF	ALT
Chr07	14207631	C	T	REF	ALT
Chr07	14207876	T	C	REF	ALT
Chr07	14207950	TA	T	REF	ALT
Chr07	14208114	T	C	REF	ALT
Chr07	14208309	T	A	REF	ALT
Chr07	14208493	C	G	REF	ALT
Chr07	14208645	T	C	REF	ALT
Chr07	14208755	A	G	REF	ALT
Chr07	14208930	A	C	REF	ALT
Chr07	14208940	AATTATT	A	REF	ALT
Chr07	14209348	CA	C	REF	ALT
Chr07	14209511	A	G	REF	ALT
Chr07	14209582	G	A	REF	ALT
Chr07	14209605	C	T	REF	ALT
Chr07	14209635	T	C	REF	ALT
Chr07	14209748	T	G	REF	ALT
Chr07	14209784	A	T	REF	ALT
Chr07	14209992	T	A	REF	ALT
Chr07	14210171	T	A	REF	ALT
Chr07	14210261	C	T	REF	ALT
Chr07	14210270	C	T	REF	ALT
Chr07	14210337	T	C	REF	ALT
Chr07	14210607	T	C	REF	ALT
Chr07	14210767	C	G	REF	ALT
Chr07	14210788	G	T	REF	ALT
Chr07	14210832	AT	A	REF	ALT
Chr07	14211053	A	G	REF	ALT
Chr07	14211124	TG	T	REF	ALT
Chr07	14211174	T	G	REF	ALT
Chr07	14211207	G	T	REF	ALT
Chr07	14211314	G	A	REF	ALT
Chr07	14211384	T	C	REF	ALT
Chr07	14211477	C	T	REF	ALT
Chr07	14211529	C	A	REF	ALT
Chr07	14211798	T	C	REF	ALT
Chr07	14211852	A	T	REF	ALT
Chr07	14211882	G	A	REF	ALT
Chr07	14211946	G	C	REF	ALT
Chr07	14211947	C	T	REF	ALT
Chr07	14212102	C	A	REF	ALT
Chr07	14212104	C	A	REF	ALT
Chr07	14212260	A	G	REF	ALT
Chr07	14212422	A	G	REF	ALT
Chr07	14212679	A	G	REF	ALT
Chr07	14212706	C	A	REF	ALT
Chr07	14212848	A	T	REF	ALT
Chr07	14212894	A	G	REF	ALT
Chr07	14212988	A	C	REF	ALT
Chr07	14213106	A	G	REF	ALT
Chr07	14213240	G	T	REF	ALT
Chr07	14213261	G	A	REF	ALT
Chr07	14213308	G	A	REF	ALT
Chr07	14213398	T	C	REF	ALT
Chr07	14213474	C	T	REF	ALT
Chr07	14213516	G	A	REF	ALT
Chr07	14213563	C	A	REF	ALT
Chr07	14214046	A	G	REF	ALT
Chr07	14214355	G	GA	REF	ALT
Chr07	14214453	A	G	REF	ALT
Chr07	14214700	G	A	REF	ALT
Chr07	14215268	A	T	REF	ALT
Chr07	14215691	G	A	REF	ALT
Chr07	14215995	C	T	REF	ALT
Chr07	14216001	T	C	REF	ALT
Chr07	14216038	A	G	REF	ALT
Chr07	14216051	T	C	REF	ALT
Chr07	14216064	A	G	REF	ALT
Chr07	14216092	G	A	REF	ALT
Chr07	14216165	G	C	REF	ALT
Chr07	14216255	T	C	REF	ALT
Chr07	14216274	A	G	REF	ALT
Chr07	14216308	T	C	REF	ALT
Chr07	14216593	T	C	REF	ALT
Chr07	14217053	A	C	REF	ALT
Chr07	14217803	C	G	REF	ALT
Chr07	14217824	G	T	REF	ALT
Chr07	14217939	TTTTATTTA	T	REF	ALT
Chr07	14218074	G	A	REF	ALT
Chr07	14218201	C	T	REF	ALT
Chr07	14218263	T	TAA	REF	ALT
Chr07	14218773	C	CA	REF	ALT
Chr07	14218899	T	A	REF	ALT
Chr07	14219023	A	C	REF	ALT
Chr07	14219070	T	C	REF	ALT
Chr07	14219196	C	A	REF	ALT
Chr07	14219206	G	A	REF	ALT
Chr07	14219265	C	G	REF	ALT
Chr07	14219611	T	G	REF	ALT
Chr07	14219705	T	C	REF	ALT
Chr07	14219731	C	T	REF	ALT
Chr07	14219767	ACTGCT	A	REF	ALT
Chr07	14219773	ACTACCCAGTGTTCTTAC	A	REF	ALT
Chr07	14219856	C	T	REF	ALT
Chr07	14219941	C	T	REF	ALT
Chr07	14219948	C	T	REF	ALT
Chr07	14220003	AT	A	REF	ALT
Chr07	14220040	T	C	REF	ALT
Chr07	14220056	C	T	REF	ALT
Chr07	14220059	C	T	REF	ALT
Chr07	14220105	A	C	REF	ALT
Chr07	14220129	C	T	REF	ALT
Chr07	14220202	T	C	REF	ALT
Chr07	14220208	A	G	REF	ALT
Chr07	14220210	A	G	REF	ALT
Chr07	14220319	C	A	REF	ALT
Chr07	14220334	T	C	REF	ALT
Chr07	14220363	C	T	REF	ALT
Chr07	14220423	T	G	REF	ALT
Chr07	14220507	G	A	REF	ALT
Chr07	14220534	G	A	REF	ALT
Chr07	14220541	A	G	REF	ALT
Chr07	14220559	A	G	REF	ALT
Chr07	14220581	A	T	REF	ALT
Chr07	14220723	A	G	REF	ALT
Chr07	14220734	C	G	REF	ALT
Chr07	14220758	C	T	REF	ALT
Chr07	14220785	C	T	REF	ALT
Chr07	14220814	A	G	REF	ALT
Chr07	14221163	G	A	REF	ALT
Chr07	14221416	C	T	REF	ALT
Chr07	14221487	C	T	REF	ALT
Chr07	14221769	C	T	REF	ALT
Chr07	14221786	A	T	REF	ALT
Chr07	14221916	AACTGT	A	REF	ALT
Chr07	14222103	G	A	REF	ALT
Chr07	14222374	A	T	REF	ALT
Chr07	14222381	T	G	REF	ALT
Chr07	14222397	T	C	REF	ALT
Chr07	14222401	C	T	REF	ALT
Chr07	14222435	G	A	REF	ALT
Chr07	14222461	C	T	REF	ALT
Chr07	14222471	C	T	REF	ALT
Chr07	14222472	T	TG	REF	ALT
Chr07	14222476	C	T	REF	ALT
Chr07	14222484	G	A	REF	ALT
Chr07	14222499	A	G	REF	ALT
Chr07	14222515	A	G	REF	ALT
Chr07	14222519	A	G	REF	ALT
Chr07	14222561	A	G	REF	ALT
Chr07	14222601	C	T	REF	ALT
Chr07	14222645	A	G	REF	ALT
Chr07	14222654	A	T	REF	ALT
Chr07	14222668	G	C	REF	ALT
Chr07	14222696	A	G	REF	ALT
Chr07	14222718	T	C	REF	ALT
Chr07	14222762	T	C	REF	ALT
Chr07	14222949	T	A	REF	ALT
Chr07	14223177	T	C	REF	ALT
Chr07	14223270	G	T	REF	ALT
Chr07	14223964	T	G	REF	ALT
Chr07	14224096	C	T	REF	ALT
Chr07	14225681	A	T	REF	ALT
Chr07	14226070	T	A	REF	ALT
Chr07	14226407	C	T	REF	ALT
Chr07	14226435	T	C	REF	ALT
Chr07	14226770	T	C	REF	ALT
Chr07	14226780	G	A	REF	ALT
Chr07	14226971	T	G	REF	ALT
Chr07	14227469	T	C	REF	ALT
Chr07	14227732	A	G	REF	ALT
Chr07	14228221	C	T	REF	ALT
Chr07	14228248	T	TTA	REF	ALT
Chr07	14228622	G	T	REF	ALT
Chr07	14228907	C	G	REF	ALT
Chr07	14229069	T	A	REF	ALT
Chr07	14229635	T	C	REF	ALT
Chr07	14229792	T	G	REF	ALT
Chr07	14229976	G	GCAATTAC	REF	ALT
Chr07	14229988	A	G	REF	ALT
Chr07	14230113	C	T	REF	ALT
Chr07	14230204	G	A	REF	ALT
Chr07	14230302	G	C	REF	ALT
Chr07	14230391	A	T	REF	ALT
Chr07	14230509	C	T	REF	ALT
Chr07	14231028	T	C	REF	ALT
Chr07	14231249	C	T	REF	ALT
Chr07	14231384	ATAAT	A	REF	ALT
Chr07	14231484	A	T	REF	ALT
Chr07	14231513	A	G	REF	ALT
Chr07	14231551	C	G	REF	ALT
Chr07	14231884	G	A	REF	ALT
Chr07	14231924	AT	A	REF	ALT
Chr07	14232074	C	A	REF	ALT
Chr07	14232161	A	G	REF	ALT
Chr07	14232506	A	G	REF	ALT
Chr07	14232654	G	A	REF	ALT
Chr07	14233473	G	GCA	REF	ALT
Chr07	14233476	GAGTT	G	REF	ALT
Chr07	14233513	GT	G	REF	ALT
Chr07	14233701	G	C	REF	ALT
Chr07	14233769	G	GA	REF	ALT
Chr07	14233983	T	G	REF	ALT
Chr07	14234014	A	G	REF	ALT
Chr07	14234192	A	G	REF	ALT
Chr07	14234270	T	C	REF	ALT
Chr07	14234324	T	C	REF	ALT
Chr07	14234384	A	G	REF	ALT
Chr07	14234387	A	G	REF	ALT
Chr07	14234451	T	G	REF	ALT
Chr07	14234456	T	C	REF	ALT
Chr07	14234566	A	G	REF	ALT
Chr07	14234602	A	C	REF	ALT
Chr07	14234638	G	A	REF	ALT
Chr07	14234739	C	A	REF	ALT
Chr07	14234785	C	T	REF	ALT
Chr07	14234906	G	A	REF	ALT
Chr07	14234930	A	G	REF	ALT
Chr07	14234951	G	T	REF	ALT
Chr07	14235050	T	C	REF	ALT
Chr07	14235078	C	T	REF	ALT
Chr07	14235085	T	C	REF	ALT
Chr07	14235126	T	C	REF	ALT
Chr07	14235139	T	C	REF	ALT
Chr07	14235159	C	T	REF	ALT
Chr07	14235173	C	T	REF	ALT
Chr07	14235188	A	C	REF	ALT
Chr07	14235549	A	G	REF	ALT
Chr07	14235577	T	C	REF	ALT
Chr07	14235603	G	A	REF	ALT
Chr07	14235626	T	C	REF	ALT
Chr07	14235666	T	C	REF	ALT
Chr07	14235803	A	G	REF	ALT
Chr07	14235878	T	C	REF	ALT
Chr07	14235893	T	A	REF	ALT
Chr07	14235924	A	G	REF	ALT
Chr07	14235939	G	A	REF	ALT
Chr07	14235976	T	A	REF	ALT
Chr07	14236071	C	T	REF	ALT
Chr07	14236113	G	T	REF	ALT
Chr07	14236186	A	G	REF	ALT
Chr07	14236253	C	T	REF	ALT
Chr07	14236301	AC	A	REF	ALT
Chr07	14236362	C	A	REF	ALT
Chr07	14236383	T	C	REF	ALT
Chr07	14236399	A	G	REF	ALT
Chr07	14236420	C	G	REF	ALT
Chr07	14236473	T	G	REF	ALT
Chr07	14236540	T	C	REF	ALT
Chr07	14236550	T	C	REF	ALT
Chr07	14236572	T	G	REF	ALT
Chr07	14236586	G	A	REF	ALT
Chr07	14236611	G	A	REF	ALT
Chr07	14236643	A	G	REF	ALT
Chr07	14236723	T	C	REF	ALT
Chr07	14236948	A	T	REF	ALT
Chr07	14236950	T	C	REF	ALT
Chr07	14236967	G	T	REF	ALT
Chr07	14237135	T	C	REF	ALT
Chr07	14237290	GA	G	REF	ALT
Chr07	14237403	T	G	REF	ALT
Chr07	14237404	A	C	REF	ALT
Chr07	14237580	A	G	REF	ALT
Chr07	14237604	A	G	REF	ALT
Chr07	14237613	A	G	REF	ALT
Chr07	14237682	C	A	REF	ALT
Chr07	14237703	G	T	REF	ALT
Chr07	14237820	G	GGTGGTGGAGGAT	REF	ALT
Chr07	14237849	G	C	REF	ALT
Chr07	14237884	G	A	REF	ALT
Chr07	14237889	G	A	REF	ALT
Chr07	14237928	G	T	REF	ALT
Chr07	14237984	A	C	REF	ALT
Chr07	14237998	T	C	REF	ALT
Chr07	14238538	C	T	REF	ALT
Chr07	14238654	A	G	REF	ALT
Chr07	14238902	G	A	REF	ALT
Chr07	14238907	AT	A	REF	ALT
Chr07	14238966	T	G	REF	ALT
Chr07	14238971	A	G	REF	ALT
Chr07	14239209	G	A	REF	ALT
Chr07	14239305	T	C	REF	ALT
Chr07	14239307	G	A	REF	ALT
Chr07	14239387	T	C	REF	ALT
Chr07	14239400	G	A	REF	ALT
Chr07	14239697	A	G	REF	ALT
Chr07	14239768	T	C	REF	ALT
Chr07	14239774	A	G	REF	ALT
Chr07	14239789	A	G	REF	ALT
Chr07	14239839	C	A	REF	ALT
Chr07	14239907	GAA	G	REF	ALT
Chr07	14239911	AAAATAATGACACATCACTCGCTTAGCGAGTCACTCACGCTTAGCGAGCAGATCGAAACTGAAAAAAATAAAACATAATTGCCTTAGGG	A	REF	ALT
Chr07	14240148	C	T	REF	ALT
Chr07	14240149	T	C	REF	ALT
Chr07	14240160	G	A	REF	ALT
Chr07	14240190	G	T	REF	ALT
Chr07	14240320	C	T	REF	ALT
Chr07	14240331	T	C	REF	ALT
Chr07	14240431	T	C	REF	ALT
Chr07	14240635	A	G	REF	ALT
Chr07	14240792	T	G	REF	ALT
Chr07	14240868	C	A	REF	ALT
Chr07	14240891	T	C	REF	ALT
Chr07	14240950	A	C	REF	ALT
Chr07	14240969	G	A	REF	ALT
Chr07	14240988	T	C	REF	ALT
Chr07	14240997	G	T	REF	ALT
Chr07	14241019	G	A	REF	ALT
Chr07	14241023	G	A	REF	ALT
Chr07	14241026	C	A	REF	ALT
Chr07	14241035	T	C	REF	ALT
Chr07	14241130	A	G	REF	ALT
Chr07	14241217	C	T	REF	ALT
Chr07	14241245	A	T	REF	ALT
Chr07	14241277	C	A	REF	ALT
Chr07	14241362	T	C	REF	ALT
Chr07	14241398	C	T	REF	ALT
Chr07	14241439	T	C	REF	ALT
Chr07	14241530	T	C	REF	ALT
Chr07	14241661	A	G	REF	ALT
Chr07	14241736	G	A	REF	ALT
Chr07	14241806	A	G	REF	ALT
Chr07	14241883	T	A	REF	ALT
Chr07	14241884	T	A	REF	ALT
Chr07	14241887	T	TG	REF	ALT
Chr07	14241975	A	G	REF	ALT
Chr07	14242006	T	G	REF	ALT
Chr07	14242064	T	C	REF	ALT
Chr07	14242065	T	G	REF	ALT
Chr07	14242083	A	G	REF	ALT
Chr07	14242105	G	A	REF	ALT
Chr07	14242197	T	C	REF	ALT
Chr07	14242274	C	T	REF	ALT
Chr07	14242801	A	T	REF	ALT
Chr07	14242826	G	A	REF	ALT
Chr07	14243035	A	G	REF	ALT
Chr07	14243379	A	G	REF	ALT
Chr07	14243421	G	A	REF	ALT
Chr07	14243466	C	T	REF	ALT
Chr07	14243552	C	T	REF	ALT
Chr07	14243561	G	A	REF	ALT
Chr07	14243597	T	C	REF	ALT
Chr07	14243608	T	C	REF	ALT
Chr07	14243626	T	C	REF	ALT
Chr07	14243646	T	C	REF	ALT
Chr07	14243748	C	T	REF	ALT
Chr07	14243772	C	T	REF	ALT
Chr07	14243775	G	GC	REF	ALT
Chr07	14244226	A	G	REF	ALT
Chr07	14244234	G	T	REF	ALT
Chr07	14244284	G	T	REF	ALT
Chr07	14244348	A	T	REF	ALT
Chr07	14244372	G	A	REF	ALT
Chr07	14244394	A	T	REF	ALT
Chr07	14244413	T	G	REF	ALT
Chr07	14244552	A	T	REF	ALT
Chr07	14244554	TTG	T	REF	ALT
Chr07	14244652	A	T	REF	ALT
Chr07	14244761	G	A	REF	ALT
Chr07	14244931	A	G	REF	ALT
Chr07	14245009	C	T	REF	ALT
Chr07	14245081	C	A	REF	ALT
Chr07	14245213	C	T	REF	ALT
Chr07	14245235	G	C	REF	ALT
Chr07	14245245	C	T	REF	ALT
Chr07	14245391	C	T	REF	ALT
Chr07	14245445	A	G	REF	ALT
Chr07	14245448	A	G	REF	ALT
Chr07	14245453	G	A	REF	ALT
Chr07	14245592	G	A	REF	ALT
Chr07	14245634	T	C	REF	ALT
Chr07	14245641	C	T	REF	ALT
Chr07	14245669	T	C	REF	ALT
Chr07	14245678	A	G	REF	ALT
Chr07	14245708	T	C	REF	ALT
Chr07	14245726	T	C	REF	ALT
Chr07	14245888	A	G	REF	ALT
Chr07	14245908	T	G	REF	ALT
Chr07	14245992	A	G	REF	ALT
Chr07	14246420	A	G	REF	ALT
Chr07	14246504	T	G	REF	ALT
Chr07	14246590	T	C	REF	ALT
Chr07	14246620	T	G	REF	ALT
Chr07	14246705	G	T	REF	ALT
Chr07	14247186	C	T	REF	ALT
Chr07	14247230	G	T	REF	ALT
Chr07	14247340	C	T	ALT	REF
Chr07	14247375	C	T	REF	ALT
Chr07	14247404	A	G	REF	ALT
Chr07	14247479	A	G	REF	ALT
Chr07	14247556	G	T	REF	ALT
Chr07	14247595	C	T	REF	ALT
Chr07	14247687	A	T	REF	ALT
Chr07	14247826	G	A	REF	ALT
Chr07	14247869	C	A	REF	ALT
Chr07	14247931	T	G	REF	ALT
Chr07	14248259	G	A	REF	ALT
Chr07	14248475	A	T	REF	ALT
Chr07	14248534	A	G	REF	ALT
Chr07	14248537	G	A	REF	ALT
Chr07	14248603	C	T	REF	ALT
Chr07	14249020	C	T	REF	ALT
Chr07	14249072	T	C	REF	ALT
Chr07	14249134	C	T	REF	ALT
Chr07	14249137	A	T	REF	ALT
Chr07	14249178	A	AT	REF	ALT
Chr07	14249218	A	C	REF	ALT
Chr07	14249221	G	A	REF	ALT
Chr07	14249222	T	C	REF	ALT
Chr07	14249233	G	A	REF	ALT
Chr07	14249306	C	T	REF	ALT
Chr07	14249334	AT	A	REF	ALT
Chr07	14249473	T	C	REF	ALT
Chr07	14249491	G	A	REF	ALT
Chr07	14249637	G	T	REF	ALT
Chr07	14249763	T	C	REF	ALT
Chr07	14249799	G	A	REF	ALT
Chr07	14249901	G	A	REF	ALT
Chr07	14250022	C	T	REF	ALT
Chr07	14250264	T	C	REF	ALT
Chr07	14250371	G	A	REF	ALT
Chr07	14252271	C	T	REF	ALT
Chr07	14252560	ATTAAAG	A	REF	ALT
Chr07	14253679	G	A	REF	ALT
Chr07	14253939	G	A	REF	ALT
Chr07	14253951	G	GC	REF	ALT
Chr07	14253955	T	TC	REF	ALT
Chr07	14253982	G	A	REF	ALT
Chr07	14254016	A	G	REF	ALT
Chr07	14254044	T	C	REF	ALT
Chr07	14254142	CA	C	REF	ALT
Chr07	14254178	A	T	REF	ALT
Chr07	14254483	TG	T	REF	ALT
Chr07	14254795	G	C	REF	ALT
Chr07	14255306	T	TCTGTTTCACAATCATTA	REF	ALT
Chr07	14255534	A	C	REF	ALT
Chr07	14255542	A	AT	REF	ALT
Chr07	14255582	C	CCT	REF	ALT
Chr07	14255599	T	TA	REF	ALT
Chr07	14255942	A	T	REF	ALT
Chr07	14255943	A	T	REF	ALT
Chr07	14255944	A	T	REF	ALT
Chr07	14255955	G	A	REF	ALT
Chr07	14256116	G	A	REF	ALT
Chr07	14260966	GA	G	REF	ALT
Chr07	14261279	T	A	REF	ALT
Chr07	14262092	C	A	REF	ALT
Chr07	14264940	C	T	REF	ALT
Chr07	14266496	T	C	REF	ALT
Chr07	14266501	C	A	REF	ALT
Chr07	14267422	G	A	REF	ALT
Chr07	14267448	G	C	REF	ALT
Chr07	14268859	G	A	REF	ALT
Chr07	14269021	C	A	REF	ALT
Chr07	14269024	T	C	REF	ALT
Chr07	14269173	C	T	REF	ALT
Chr07	14269211	A	C	REF	ALT
Chr07	14269299	C	T	REF	ALT
Chr07	14269612	G	A	REF	ALT
Chr07	14269826	T	C	REF	ALT
Chr07	14269973	G	A	REF	ALT
Chr07	14270744	A	C	REF	ALT
Chr07	14270749	A	G	REF	ALT
Chr07	14270807	C	T	REF	ALT
Chr07	14270901	T	C	REF	ALT
Chr07	14271245	GTGTAATGTTATTT	G	REF	ALT
Chr07	14271967	A	C	REF	ALT
Chr07	14272334	A	T	REF	ALT
Chr07	14272397	T	G	REF	ALT
Chr07	14273463	A	C	REF	ALT
Chr07	14273517	G	A	REF	ALT
Chr07	14274843	G	A	REF	ALT
Chr07	14274947	T	TTA	REF	ALT
Chr07	14275014	C	T	REF	ALT
Chr07	14275016	A	G	REF	ALT
Chr07	14275733	A	G	REF	ALT
Chr07	14277104	C	T	REF	ALT
Chr07	14277540	A	G	REF	ALT
Chr07	14278285	C	T	REF	ALT
Chr07	14280604	T	A	REF	ALT
Chr07	14280687	G	A	REF	ALT
Chr07	14281524	A	G	REF	ALT
Chr07	14281723	A	C	REF	ALT
Chr07	14282062	C	A	REF	ALT
Chr07	14282206	G	A	REF	ALT
Chr07	14282547	A	AT	REF	ALT
Chr07	14282895	GT	G	REF	ALT
Chr07	14283187	G	T	REF	ALT
Chr07	14283422	A	G	REF	ALT
Chr07	14284377	A	G	REF	ALT
Chr07	14284719	C	A	REF	ALT
Chr07	14284751	A	T	REF	ALT
Chr07	14285936	C	T	REF	ALT
Chr07	14286126	G	A	REF	ALT
Chr07	14286163	A	C	REF	ALT
Chr07	14286586	C	T	REF	ALT
Chr07	14287188	A	G	REF	ALT
Chr07	14287774	AT	A	REF	ALT
Chr07	14288033	G	T	REF	ALT
Chr07	14288978	T	A	REF	ALT
Chr07	14290267	A	G	REF	ALT
Chr07	14290299	C	T	REF	ALT
Chr07	14290312	T	C	REF	ALT
Chr07	14290342	T	C	REF	ALT
Chr07	14290360	C	T	REF	ALT
Chr07	14290377	T	TGTTAAC	REF	ALT
Chr07	14290386	T	C	REF	ALT
Chr07	14290395	G	C	REF	ALT
Chr07	14290427	C	T	REF	ALT
Chr07	14290428	T	G	REF	ALT
Chr07	14290569	C	T	REF	ALT
Chr07	14290896	C	T	REF	ALT
Chr07	14290913	G	A	REF	ALT
Chr07	14291097	T	C	REF	ALT
Chr07	14291206	T	C	REF	ALT
Chr07	14291223	G	C	REF	ALT
Chr07	14291255	T	TA	REF	ALT
Chr07	14291256	T	A	REF	ALT
Chr07	14291286	T	A	REF	ALT
Chr07	14291300	T	C	REF	ALT
Chr07	14291738	A	G	REF	ALT
Chr07	14291791	T	C	REF	ALT
Chr07	14291822	C	T	REF	ALT
Chr07	14292014	A	AT	REF	ALT
Chr07	14292366	A	T	REF	ALT
Chr07	14292779	T	A	REF	ALT
Chr07	14292791	A	G	REF	ALT
Chr07	14293749	C	A	REF	ALT
Chr07	14293825	T	C	REF	ALT
Chr07	14293826	G	A	REF	ALT
Chr07	14293896	A	G	REF	ALT
Chr07	14294608	G	A	REF	ALT
Chr07	14294753	T	C	REF	ALT
Chr07	14294970	C	T	REF	ALT
Chr07	14294984	G	A	REF	ALT
Chr07	14295103	A	C	REF	ALT
Chr07	14295347	T	C	REF	ALT
Chr07	14295361	G	A	REF	ALT
Chr07	14295529	T	G	REF	ALT
Chr07	14295847	T	C	REF	ALT
Chr07	14296630	G	A	REF	ALT
Chr07	14296699	T	C	REF	ALT
Chr07	14297032	G	A	REF	ALT
Chr07	14297036	GTGT	G	REF	ALT
Chr07	14297420	A	T	REF	ALT
Chr07	14297421	A	T	REF	ALT
Chr07	14297422	A	T	REF	ALT
Chr07	14297818	G	A	REF	ALT
Chr07	14298601	T	TA	REF	ALT
Chr07	14298697	C	A	REF	ALT
Chr07	14298843	A	AT	REF	ALT
Chr07	14298901	T	C	REF	ALT
Chr07	14298994	C	T	REF	ALT
Chr07	14299280	A	C	REF	ALT
Chr07	14299331	A	G	REF	ALT
Chr07	14299598	C	G	REF	ALT
Chr07	14299613	C	T	REF	ALT
Chr07	14299735	T	TA	REF	ALT
Chr07	14299737	T	G	REF	ALT
Chr07	14300034	GAAATTGATTAAAAATA	G	REF	ALT
Chr07	14300308	AT	A	REF	ALT
Chr07	14301004	G	A	REF	ALT
Chr07	14301038	A	AT	REF	ALT
Chr07	14301062	G	T	REF	ALT
Chr07	14301130	G	A	REF	ALT
Chr07	14301139	G	A	REF	ALT
Chr07	14301221	TA	T	REF	ALT
Chr07	14301324	T	A	REF	ALT
Chr07	14301440	G	A	REF	ALT
Chr07	14301597	T	C	REF	ALT
Chr07	14301643	A	T	REF	ALT
Chr07	14301807	G	A	REF	ALT
Chr07	14302165	G	A	REF	ALT
Chr07	14302243	T	C	REF	ALT
Chr07	14302293	G	A	REF	ALT
Chr07	14302394	T	TA	REF	ALT
Chr07	14302432	T	G	REF	ALT
Chr07	14302576	G	T	REF	ALT
Chr07	14302621	A	G	REF	ALT
Chr07	14302937	A	G	REF	ALT
Chr07	14303074	A	G	REF	ALT
Chr07	14303107	T	C	REF	ALT
Chr07	14303148	C	T	REF	ALT
Chr07	14303200	T	C	REF	ALT
Chr07	14303336	A	G	REF	ALT
Chr07	14303477	C	T	REF	ALT
Chr07	14303649	T	C	REF	ALT
Chr07	14303800	C	T	REF	ALT
Chr07	14303926	A	G	REF	ALT
Chr07	14303938	A	G	REF	ALT
Chr07	14303996	T	C	REF	ALT
Chr07	14304060	G	A	REF	ALT
Chr07	14304183	T	C	REF	ALT
Chr07	14304322	G	T	REF	ALT
Chr07	14304747	T	C	REF	ALT
Chr07	14305360	G	T	REF	ALT
Chr07	14305470	A	G	REF	ALT
Chr07	14305481	A	G	REF	ALT
Chr07	14305658	G	A	REF	ALT
Chr07	14305665	T	G	REF	ALT
Chr07	14305827	C	T	REF	ALT
Chr07	14305828	A	G	REF	ALT
Chr07	14306133	G	C	REF	ALT
Chr07	14306369	T	C	REF	ALT
Chr07	14306459	G	C	REF	ALT
Chr07	14306758	G	A	REF	ALT
Chr07	14306779	A	G	REF	ALT
Chr07	14306824	C	T	REF	ALT
Chr07	14306826	G	C	REF	ALT
Chr07	14306848	T	TAA	REF	ALT
Chr07	14306931	C	A	REF	ALT
Chr07	14306968	T	G	REF	ALT
Chr07	14307162	C	T	REF	ALT
Chr07	14307728	G	T	REF	ALT
Chr07	14307767	GA	G	REF	ALT
Chr07	14308023	C	G	REF	ALT
Chr07	14308079	A	G	REF	ALT
Chr07	14308110	C	T	REF	ALT
Chr07	14308396	G	T	REF	ALT
Chr07	14308507	T	C	REF	ALT
Chr07	14308523	T	C	REF	ALT
Chr07	14308574	A	G	REF	ALT
Chr07	14308694	C	A	REF	ALT
Chr07	14309429	T	A	REF	ALT
Chr07	14309596	T	C	REF	ALT
Chr07	14309787	C	T	REF	ALT
Chr07	14310274	G	T	REF	ALT
Chr07	14310275	A	C	REF	ALT
Chr07	14310423	C	T	REF	ALT
Chr07	14310483	A	AT	REF	ALT
Chr07	14310563	G	A	REF	ALT
Chr07	14310630	G	GA	REF	ALT
Chr07	14310713	C	T	REF	ALT
Chr07	14310821	A	T	REF	ALT
Chr07	14310853	C	T	REF	ALT
Chr07	14310874	C	T	REF	ALT
Chr07	14311179	TAA	T	REF	ALT
Chr07	14311231	G	C	REF	ALT
Chr07	14311234	A	AG	REF	ALT
Chr07	14311594	T	C	REF	ALT
Chr07	14312202	A	G	REF	ALT
Chr07	14312264	C	T	REF	ALT
Chr07	14312542	T	G	REF	ALT
Chr07	14312581	A	G	REF	ALT
Chr07	14312718	C	A	REF	ALT
Chr07	14312748	T	C	REF	ALT
Chr07	14312768	T	C	REF	ALT
Chr07	14313027	G	A	REF	ALT
Chr07	14313199	C	T	REF	ALT
Chr07	14313235	AT	A	REF	ALT
Chr07	14313237	T	A	REF	ALT
Chr07	14313330	A	C	REF	ALT
Chr07	14313437	G	T	REF	ALT
Chr07	14313481	C	T	REF	ALT
Chr07	14313518	A	G	REF	ALT
Chr07	14313595	A	G	REF	ALT
Chr07	14313723	G	A	REF	ALT
Chr07	14313725	G	A	REF	ALT
Chr07	14313737	G	A	REF	ALT
Chr07	14313793	C	G	REF	ALT
Chr07	14313860	CAA	C	REF	ALT
Chr07	14313917	C	T	REF	ALT
Chr07	14313933	G	A	REF	ALT
Chr07	14313939	C	T	REF	ALT
Chr07	14313989	A	G	REF	ALT
Chr07	14314002	C	T	REF	ALT
Chr07	14314036	A	G	REF	ALT
Chr07	14314038	C	T	REF	ALT
Chr07	14314112	AAAAATGATAATTTACCCAATAATTTTAGAGGATGAGGGTG	A	REF	ALT
Chr07	14314507	T	TCAA	REF	ALT
Chr07	14314522	G	A	REF	ALT
Chr07	14314700	C	CCCAA	REF	ALT
Chr07	14314762	A	G	REF	ALT
Chr07	14314833	T	C	REF	ALT
Chr07	14315835	T	G	REF	ALT
Chr07	14316502	G	T	REF	ALT
Chr07	14316552	T	A	REF	ALT
Chr07	14317971	A	G	REF	ALT
Chr07	14318021	T	TGGATAATGTTCATTAAC	REF	ALT
Chr07	14318161	T	C	REF	ALT
Chr07	14318889	C	T	REF	ALT
Chr07	14319347	T	G	REF	ALT
Chr07	14319671	TG	T	REF	ALT
Chr07	14319832	C	T	REF	ALT
Chr07	14319852	CT	C	REF	ALT
Chr07	14319921	CAT	C	REF	ALT
Chr07	14320100	A	G	REF	ALT
Chr07	14320146	G	A	REF	ALT
Chr07	14320203	C	T	REF	ALT
Chr07	14320214	G	GT	REF	ALT
Chr07	14320430	C	A	REF	ALT
Chr07	14320508	T	A	REF	ALT
Chr07	14320612	A	T	REF	ALT
Chr07	14322096	TTA	T	REF	ALT
Chr07	14323063	A	G	REF	ALT
Chr07	14323392	G	A	REF	ALT
Chr07	14323710	AT	A	REF	ALT
Chr07	14324042	A	T	REF	ALT
Chr07	14324056	CT	C	REF	ALT
Chr07	14324114	G	A	REF	ALT
Chr07	14324181	A	AT	REF	ALT
Chr07	14326820	T	TA	REF	ALT
Chr07	14327014	A	C	REF	ALT
Chr07	14327172	T	C	REF	ALT
Chr07	14327784	GGAGTCCTTCCAGAAATTCTCAAAACTAGCT	G	REF	ALT
Chr07	14328405	A	ACAC	REF	ALT
Chr07	14328674	A	G	REF	ALT
Chr07	14328755	CA	C	REF	ALT
Chr07	14328812	T	A	REF	ALT
Chr07	14329020	GT	G	REF	ALT
Chr07	14329043	A	G	REF	ALT
Chr07	14329323	C	G	REF	ALT
Chr07	14329328	A	G	REF	ALT
Chr07	14330071	G	C	REF	ALT
Chr07	14330072	G	C	REF	ALT
Chr07	14330326	C	G	REF	ALT
Chr07	14330402	G	T	REF	ALT
Chr07	14331562	A	T	REF	ALT
Chr07	14331940	G	A	REF	ALT
Chr07	14331968	T	C	REF	ALT
Chr07	14332046	G	A	REF	ALT
Chr07	14332047	CA	C	REF	ALT
Chr07	14332122	G	A	REF	ALT
Chr07	14332129	C	T	REF	ALT
Chr07	14332434	A	G	REF	ALT
Chr07	14332641	G	A	REF	ALT
Chr07	14333332	T	C	REF	ALT
Chr07	14333516	A	AT	REF	ALT
Chr07	14333577	C	A	REF	ALT
Chr07	14334398	A	AT	REF	ALT
Chr07	14335010	C	T	REF	ALT
Chr07	14335041	A	G	REF	ALT
Chr07	14336201	A	C	REF	ALT
Chr07	14337096	G	A	REF	ALT
Chr07	14337426	A	G	REF	ALT
Chr07	14337429	G	A	REF	ALT
Chr07	14337457	C	T	REF	ALT
Chr07	14337480	T	C	REF	ALT
Chr07	14337486	A	G	REF	ALT
Chr07	14337528	TC	T	REF	ALT
Chr07	14337541	T	C	REF	ALT
Chr07	14337553	A	G	REF	ALT
Chr07	14337981	AT	A	REF	ALT
Chr07	14338548	G	T	REF	ALT
Chr07	14338558	A	C	REF	ALT
Chr07	14338696	G	GA	REF	ALT
Chr07	14338779	G	A	REF	ALT
Chr07	14339003	A	G	REF	ALT
Chr07	14339122	A	G	REF	ALT
Chr07	14339158	A	G	REF	ALT
Chr07	14340276	A	G	REF	ALT
Chr07	14340330	GC	G	REF	ALT
Chr07	14340580	G	A	REF	ALT
Chr07	14340908	T	C	REF	ALT
Chr07	14342207	C	T	REF	ALT
Chr07	14342208	A	G	REF	ALT
Chr07	14342209	C	T	REF	ALT
Chr07	14342250	A	G	REF	ALT
Chr07	14342263	C	T	REF	ALT
Chr07	14342291	A	G	REF	ALT
Chr07	14342743	C	CG	REF	ALT
Chr07	14342758	T	C	REF	ALT
Chr07	14344298	G	A	REF	ALT
Chr07	14344325	C	T	REF	ALT
Chr07	14344482	A	C	REF	ALT
Chr07	14344811	C	T	REF	ALT
Chr07	14344812	A	C	REF	ALT
Chr07	14345066	C	T	REF	ALT
Chr07	14345564	AACTTATAAGAGACATCACCCCAAAGTGCATCCTAAATTTATTCAAACACTGC	A	REF	ALT
Chr07	14346374	T	C	REF	ALT
Chr07	14346414	A	G	REF	ALT
Chr07	14346678	T	C	REF	ALT
Chr07	14346806	T	A	REF	ALT
Chr07	14349311	T	A	REF	ALT
Chr07	14351991	C	T	REF	ALT
Chr07	14358365	A	T	REF	ALT
Chr07	14363130	G	T	REF	ALT
Chr07	14363547	G	A	REF	ALT
Chr07	14365112	G	A	REF	ALT
Chr07	14370518	T	C	REF	ALT
Chr07	14371845	G	C	REF	ALT
Chr07	14374784	G	A	REF	ALT
Chr07	14376744	A	ACT	REF	ALT
Chr07	14380500	A	G	REF	ALT
Chr07	14383122	C	T	REF	ALT
Chr07	14384281	G	A	REF	ALT
Chr07	14385081	G	A	REF	ALT
Chr07	14385346	A	G	REF	ALT
Chr07	14386027	T	G	REF	ALT
Chr07	14388965	A	AT	REF	ALT
Chr07	14400201	A	G	REF	ALT
Chr07	14400414	AT	A	REF	ALT
Chr07	14401191	T	C	REF	ALT
Chr07	14403198	G	GT	REF	ALT
Chr07	14405768	T	C	REF	ALT
Chr07	14408735	G	A	REF	ALT
Chr07	14413958	T	C	REF	ALT
[truncated: 901 more rows]

## Sheet: TableS2
Table S2 List of polymorphic sites in CCW2 region between 'Fukuyutaka' and 'Himeshirazu'
Chromosome	Position	REF	ALT	Fukuyutaka	Himeshirazu
Chr07	4594037	T	C	REF	ALT
Chr07	4658837	C	A	ALT	REF
Chr07	4835020	T	TA	REF	ALT
Chr07	4837353	G	GA	ALT	REF
Chr07	4910508	A	G	ALT	REF
Chr07	4913546	T	TAG	ALT	REF
Chr07	4917485	A	ACTATATG	ALT	REF
Chr07	4934452	G	C	ALT	REF
Chr07	4934499	A	G	ALT	REF
Chr07	4934637	GT	G	ALT	REF
Chr07	4934735	A	G	ALT	REF
Chr07	4934864	A	C	ALT	REF
Chr07	4934909	G	A	ALT	REF
Chr07	4934911	A	AG	ALT	REF
Chr07	4935023	A	AATAT	ALT	REF
Chr07	4935098	C	G	ALT	REF
Chr07	4935155	GAAA	G	ALT	REF
Chr07	4935491	GTT	G	ALT	REF
Chr07	4935504	A	AAG	ALT	REF
Chr07	4935592	TTGGATTTTGGAATCCAGTAGCTGCGGCGTTTGG	T	ALT	REF
Chr07	4935801	T	A	ALT	REF
Chr07	4935910	T	G	ALT	REF
Chr07	4936009	C	A	ALT	REF
Chr07	4936113	TTTTTTATTTTTTA	T	ALT	REF
Chr07	4937672	AT	A	ALT	REF
Chr07	4937674	T	A	ALT	REF
Chr07	4937960	CTT	C	ALT	REF
Chr07	4939192	C	T	ALT	REF
Chr07	4939208	C	CT	ALT	REF
Chr07	4939236	C	T	ALT	REF
Chr07	4939879	C	T	ALT	REF
Chr07	4940166	A	G	ALT	REF
Chr07	4940214	G	T	ALT	REF
Chr07	4940412	C	T	ALT	REF
Chr07	4940437	T	C	ALT	REF
Chr07	4940826	A	G	ALT	REF
Chr07	4940869	A	G	ALT	REF
Chr07	4940965	T	C	ALT	REF
Chr07	4941168	C	T	ALT	REF
Chr07	4941515	A	G	ALT	REF
Chr07	4941537	A	G	ALT	REF
Chr07	4941592	G	A	ALT	REF
Chr07	4941726	C	T	ALT	REF
Chr07	4941743	C	T	ALT	REF
Chr07	4941809	T	C	ALT	REF
Chr07	4941813	A	C	REF	ALT
Chr07	4942470	T	C	ALT	REF
Chr07	4942808	CA	C	ALT	REF
Chr07	4945254	G	A	ALT	REF
Chr07	4945346	TC	T	ALT	REF
Chr07	4945384	C	T	ALT	REF
Chr07	4948204	CAA	C	ALT	REF
Chr07	4951433	G	C	ALT	REF
Chr07	4968237	GT	G	ALT	REF
Chr07	4968795	C	CTT	ALT	REF
Chr07	4968848	G	A	ALT	REF
Chr07	4968868	AT	A	ALT	REF
Chr07	4968870	T	C	ALT	REF
Chr07	4968920	G	GT	ALT	REF
Chr07	4971082	A	T	ALT	REF
Chr07	4972068	T	A	ALT	REF
Chr07	4972070	A	T	ALT	REF
Chr07	4974481	T	A	ALT	REF
Chr07	4974721	A	ACAAAAACATACAAAATC	ALT	REF
Chr07	4984381	GAT	G	ALT	REF
Chr07	4986842	TAAAAAA	T	ALT	REF
Chr07	4986981	ACTAG	A	ALT	REF
Chr07	4986996	A	AAT	ALT	REF
Chr07	4993080	A	T	ALT	REF
Chr07	4993082	T	C	ALT	REF
Chr07	4993319	G	A	ALT	REF
Chr07	4993368	A	C	ALT	REF
Chr07	4993595	A	G	ALT	REF
Chr07	4993699	C	T	ALT	REF
Chr07	4993721	ATC	A	ALT	REF
Chr07	4993740	AT	A	ALT	REF
Chr07	4993750	T	A	ALT	REF
Chr07	4994189	TA	T	ALT	REF
Chr07	4994208	T	C	ALT	REF
Chr07	4994244	T	G	ALT	REF
Chr07	4994336	A	T	ALT	REF
Chr07	4994362	A	ACAAATAAGGTAGTTTACAAAAAGCATTTTGTCGT	ALT	REF
Chr07	4994495	G	A	ALT	REF
Chr07	4994544	A	G	ALT	REF
Chr07	4994717	G	GAA	ALT	REF
Chr07	4995330	G	A	ALT	REF
Chr07	4995462	G	C	ALT	REF
Chr07	4995710	A	G	ALT	REF
Chr07	4999862	C	CTAAACTAATGCCATACAACAACAACAACAACGCCTTATCCCACTAGGTGGGG	ALT	REF
Chr07	5000857	A	C	ALT	REF
Chr07	5001781	CAG	C	ALT	REF
Chr07	5003907	A	G	ALT	REF
Chr07	5004063	C	G	ALT	REF
Chr07	5004256	TAA	T	ALT	REF
Chr07	5004434	TA	T	ALT	REF
Chr07	5004560	G	C	ALT	REF
Chr07	5005421	T	A	ALT	REF
Chr07	5005585	A	T	ALT	REF
Chr07	5005788	G	A	ALT	REF
Chr07	5006400	T	TCATG	ALT	REF
Chr07	5006520	A	G	ALT	REF
Chr07	5006522	T	TAA	ALT	REF
Chr07	5006565	T	G	ALT	REF
Chr07	5007184	A	T	ALT	REF
Chr07	5007310	C	T	ALT	REF
Chr07	5007508	T	TAA	ALT	REF
Chr07	5007594	TCTAG	T	ALT	REF
Chr07	5007665	C	T	ALT	REF
Chr07	5008126	A	C	ALT	REF
Chr07	5008164	T	C	ALT	REF
Chr07	5014389	TGGTGCCCGTAGG	T	ALT	REF
Chr07	5014403	G	A	ALT	REF
Chr07	5015188	AAATATAAT	A	ALT	REF
Chr07	5015457	G	GT	ALT	REF
Chr07	5015627	C	T	ALT	REF
Chr07	5015660	G	C	ALT	REF
Chr07	5015693	T	C	ALT	REF
Chr07	5015726	C	T	ALT	REF
Chr07	5015740	G	A	ALT	REF
Chr07	5015792	A	C	ALT	REF
Chr07	5015830	C	T	ALT	REF
Chr07	5015835	A	G	ALT	REF
Chr07	5015840	C	G	ALT	REF
Chr07	5015843	A	G	ALT	REF
Chr07	5015925	G	C	ALT	REF
Chr07	5015948	G	T	ALT	REF
Chr07	5015959	G	A	ALT	REF
Chr07	5015974	A	G	ALT	REF
Chr07	5016064	G	A	ALT	REF
Chr07	5016098	A	G	ALT	REF
Chr07	5016125	C	T	ALT	REF
Chr07	5016184	A	G	ALT	REF
Chr07	5016194	A	G	ALT	REF
Chr07	5016210	G	A	ALT	REF
Chr07	5016213	G	C	ALT	REF
Chr07	5016222	T	C	ALT	REF
Chr07	5016233	T	TG	ALT	REF
Chr07	5016243	A	G	ALT	REF
Chr07	5016317	C	G	ALT	REF
Chr07	5016347	TG	T	ALT	REF
Chr07	5016360	T	C	ALT	REF
Chr07	5023983	C	A	ALT	REF
Chr07	5028669	C	T	ALT	REF
Chr07	5036065	T	C	ALT	REF
Chr07	5050699	A	T	ALT	REF
Chr07	5050771	T	C	ALT	REF
Chr07	5050844	A	G	ALT	REF
Chr07	5050858	G	A	ALT	REF
Chr07	5050891	T	C	ALT	REF
Chr07	5051106	A	G	ALT	REF
Chr07	5051414	T	A	ALT	REF
Chr07	5051499	G	T	ALT	REF
Chr07	5051533	T	C	ALT	REF
Chr07	5051546	A	G	ALT	REF
Chr07	5051560	G	T	ALT	REF
Chr07	5051638	T	C	ALT	REF
Chr07	5051646	C	T	ALT	REF
Chr07	5051654	A	G	ALT	REF
Chr07	5051686	G	A	ALT	REF
Chr07	5051687	G	A	ALT	REF
Chr07	5051691	C	T	ALT	REF
Chr07	5051928	A	AG	ALT	REF
Chr07	5053018	A	T	ALT	REF
Chr07	5053135	TA	T	ALT	REF
Chr07	5053195	A	ATCAACATTAAAGTATAAGAACTTTGT	ALT	REF
Chr07	5053317	A	G	ALT	REF
Chr07	5053487	G	A	ALT	REF
Chr07	5055063	A	T	ALT	REF
Chr07	5055098	T	A	ALT	REF
Chr07	5055170	T	A	ALT	REF
Chr07	5055174	T	C	ALT	REF
Chr07	5055270	C	CA	ALT	REF
Chr07	5055471	C	CAT	ALT	REF
Chr07	5055481	A	G	ALT	REF
Chr07	5055724	A	G	ALT	REF
Chr07	5055763	C	T	ALT	REF
Chr07	5055992	C	A	ALT	REF
Chr07	5055999	G	C	ALT	REF
Chr07	5056019	T	A	ALT	REF
Chr07	5056034	C	T	ALT	REF
Chr07	5056598	G	A	ALT	REF
Chr07	5056692	C	T	ALT	REF
Chr07	5056719	A	AT	ALT	REF
Chr07	5057409	C	T	ALT	REF
Chr07	5057411	G	C	ALT	REF
Chr07	5057889	A	T	ALT	REF
Chr07	5057965	G	A	ALT	REF
Chr07	5057969	T	C	ALT	REF
Chr07	5058256	G	C	ALT	REF
Chr07	5058667	C	T	ALT	REF
Chr07	5059203	TAA	T	ALT	REF
Chr07	5059538	T	A	ALT	REF
Chr07	5059985	A	G	ALT	REF
Chr07	5060283	C	A	ALT	REF
Chr07	5060343	TAA	T	ALT	REF
Chr07	5060382	T	G	ALT	REF
Chr07	5060897	A	G	ALT	REF
Chr07	5060921	A	ATT	ALT	REF
Chr07	5060937	AATTTAATTAGTTTTTTAAAAAATATAAAAAGC	A	ALT	REF
Chr07	5060972	C	G	ALT	REF
Chr07	5060998	T	C	ALT	REF
Chr07	5061040	G	GGTTTGAAGTTTGAA	ALT	REF
Chr07	5061077	A	T	ALT	REF
Chr07	5061104	CCCA	C	ALT	REF
Chr07	5061345	T	A	ALT	REF
Chr07	5061352	A	T	ALT	REF
Chr07	5061695	G	A	ALT	REF
Chr07	5061908	G	T	ALT	REF
Chr07	5062474	G	GTGAC	ALT	REF
Chr07	5062494	T	C	ALT	REF
Chr07	5062495	G	T	ALT	REF
Chr07	5062599	A	C	ALT	REF
Chr07	5062601	G	GT	ALT	REF
Chr07	5062637	T	G	ALT	REF
Chr07	5062767	T	A	ALT	REF
Chr07	5062771	A	G	ALT	REF
Chr07	5062777	C	T	ALT	REF
Chr07	5063004	T	C	ALT	REF
Chr07	5063043	C	T	ALT	REF
Chr07	5063053	A	T	ALT	REF
Chr07	5063059	A	T	ALT	REF
Chr07	5063088	G	A	ALT	REF
Chr07	5063102	A	T	ALT	REF
Chr07	5063168	T	C	ALT	REF
Chr07	5063199	GTTT	G	ALT	REF
Chr07	5063208	T	TAG	ALT	REF
Chr07	5063222	T	C	ALT	REF
Chr07	5063252	T	C	ALT	REF
Chr07	5063571	G	A	ALT	REF
Chr07	5063622	A	G	ALT	REF
Chr07	5063676	T	C	ALT	REF
Chr07	5064393	C	CT	ALT	REF
Chr07	5064416	T	A	ALT	REF
Chr07	5064440	C	G	ALT	REF
Chr07	5064445	C	CAG	ALT	REF
Chr07	5064469	T	A	ALT	REF
Chr07	5064512	T	TC	ALT	REF
Chr07	5064514	T	TGGTTA	ALT	REF
Chr07	5064530	G	A	ALT	REF
Chr07	5065059	G	A	ALT	REF
Chr07	5065228	A	C	ALT	REF
Chr07	5065497	C	CT	ALT	REF
Chr07	5065849	T	C	ALT	REF
Chr07	5065863	T	C	ALT	REF
Chr07	5065882	T	A	ALT	REF
Chr07	5065938	C	A	ALT	REF
Chr07	5065955	C	T	ALT	REF
Chr07	5065976	TAA	T	ALT	REF
Chr07	5066004	A	C	ALT	REF
Chr07	5066019	G	T	ALT	REF
Chr07	5066038	TA	T	ALT	REF
Chr07	5066048	C	T	ALT	REF
Chr07	5066067	G	T	ALT	REF
Chr07	5066069	A	T	ALT	REF
Chr07	5066587	A	T	ALT	REF
Chr07	5066677	T	G	ALT	REF
Chr07	5066718	T	C	ALT	REF
Chr07	5066799	T	TTG	ALT	REF
Chr07	5066926	A	C	ALT	REF
Chr07	5066999	G	A	ALT	REF
Chr07	5067044	T	A	ALT	REF
Chr07	5067073	T	G	ALT	REF
Chr07	5067087	T	C	ALT	REF
Chr07	5067092	C	T	ALT	REF
Chr07	5067237	A	G	ALT	REF
Chr07	5067264	A	T	ALT	REF
Chr07	5067281	T	G	ALT	REF
Chr07	5067331	T	C	ALT	REF
Chr07	5067477	AT	A	ALT	REF
Chr07	5067497	G	A	ALT	REF
Chr07	5067523	A	G	ALT	REF
Chr07	5067551	T	A	ALT	REF
Chr07	5067645	T	A	ALT	REF
Chr07	5067761	T	C	ALT	REF
Chr07	5067822	T	G	ALT	REF
Chr07	5067860	C	T	ALT	REF
Chr07	5067861	T	C	ALT	REF
Chr07	5068132	A	T	ALT	REF
Chr07	5069500	G	A	ALT	REF
Chr07	5070187	T	A	ALT	REF
Chr07	5071389	T	G	ALT	REF
Chr07	5071787	C	T	ALT	REF
Chr07	5071831	T	C	ALT	REF
Chr07	5071917	CAATTATTTTT	C	ALT	REF
Chr07	5071928	GTACTTCTTTAATATAATAATACAATAGAATACA	G	ALT	REF
Chr07	5072003	ATGATTTTAT	A	ALT	REF
Chr07	5072040	G	A	ALT	REF
Chr07	5072123	C	T	ALT	REF
Chr07	5072227	A	G	ALT	REF
Chr07	5072238	T	C	ALT	REF
Chr07	5072384	G	A	ALT	REF
Chr07	5072398	A	G	ALT	REF
Chr07	5072439	A	C	ALT	REF
Chr07	5072440	T	C	ALT	REF
Chr07	5072580	C	T	ALT	REF
Chr07	5072594	CATTATTTTTATTG	C	ALT	REF
Chr07	5072628	GT	G	ALT	REF
Chr07	5072634	T	A	ALT	REF
Chr07	5072670	G	C	ALT	REF
Chr07	5072678	G	A	ALT	REF
Chr07	5072705	A	G	ALT	REF
Chr07	5072717	G	A	ALT	REF
Chr07	5072797	A	G	ALT	REF
Chr07	5072799	C	T	ALT	REF
Chr07	5072817	A	G	ALT	REF
Chr07	5072822	G	A	ALT	REF
Chr07	5072824	C	T	ALT	REF
Chr07	5072828	G	A	ALT	REF
Chr07	5073029	G	GGTAGGGATCAATAATAATATTA	ALT	REF
Chr07	5073233	AT	A	ALT	REF
Chr07	5073329	A	G	ALT	REF
Chr07	5073990	C	G	ALT	REF
Chr07	5074139	GTACACTCAT	G	ALT	REF
Chr07	5074388	C	T	ALT	REF
Chr07	5074790	G	A	ALT	REF
Chr07	5075104	A	T	ALT	REF
Chr07	5075461	T	C	ALT	REF
Chr07	5075487	C	T	ALT	REF
Chr07	5075535	C	A	ALT	REF
Chr07	5075580	T	G	ALT	REF
Chr07	5075584	C	G	ALT	REF
Chr07	5075599	A	G	ALT	REF
Chr07	5076540	C	T	ALT	REF
Chr07	5076641	A	G	ALT	REF
Chr07	5076694	C	T	ALT	REF
Chr07	5078252	A	G	ALT	REF
Chr07	5078886	T	A	ALT	REF
Chr07	5078998	G	A	ALT	REF
Chr07	5079030	T	C	ALT	REF
Chr07	5079715	GA	G	ALT	REF
Chr07	5079956	A	G	ALT	REF
Chr07	5080249	A	T	ALT	REF
Chr07	5080293	AATCAAAC	A	ALT	REF
Chr07	5080602	A	C	ALT	REF
Chr07	5081154	C	T	ALT	REF
Chr07	5081195	T	C	ALT	REF
Chr07	5081332	T	G	ALT	REF
Chr07	5081343	G	GAT	ALT	REF
Chr07	5081391	T	A	ALT	REF
Chr07	5081492	G	A	ALT	REF
Chr07	5081582	G	T	ALT	REF
Chr07	5081951	A	G	ALT	REF
Chr07	5082547	C	A	ALT	REF
Chr07	5082552	T	G	ALT	REF
Chr07	5082788	T	C	ALT	REF
Chr07	5083130	T	A	ALT	REF
Chr07	5083232	C	A	ALT	REF
Chr07	5083366	A	G	ALT	REF
Chr07	5083392	C	CA	ALT	REF
Chr07	5083394	GTGTTTATACTGCA	G	ALT	REF
Chr07	5083682	G	A	ALT	REF
Chr07	5083965	CT	C	ALT	REF
Chr07	5084088	A	G	ALT	REF
Chr07	5084145	A	G	ALT	REF
Chr07	5084189	T	G	ALT	REF
Chr07	5084264	A	G	ALT	REF
Chr07	5084357	G	T	ALT	REF
Chr07	5084512	T	C	ALT	REF
Chr07	5085175	T	C	ALT	REF
Chr07	5085184	A	G	ALT	REF
Chr07	5085463	T	C	ALT	REF
Chr07	5086535	A	C	ALT	REF
Chr07	5086866	TA	T	ALT	REF
Chr07	5087130	A	C	ALT	REF
Chr07	5087875	A	G	ALT	REF
Chr07	5089204	CTTTT	C	ALT	REF
Chr07	5089390	C	G	ALT	REF
Chr07	5089469	C	T	ALT	REF
Chr07	5089573	T	C	ALT	REF
Chr07	5089586	T	C	ALT	REF
Chr07	5089591	T	C	ALT	REF
Chr07	5089614	C	T	ALT	REF
Chr07	5089650	G	T	ALT	REF
Chr07	5089659	A	G	ALT	REF
Chr07	5089751	C	T	ALT	REF
Chr07	5089791	CCTT	C	ALT	REF
Chr07	5089852	A	T	ALT	REF
Chr07	5089853	A	C	ALT	REF
Chr07	5090003	A	G	ALT	REF
Chr07	5090071	C	T	ALT	REF
Chr07	5090203	A	G	ALT	REF
Chr07	5090256	G	A	ALT	REF
Chr07	5090262	C	A	ALT	REF
Chr07	5090287	T	A	ALT	REF
Chr07	5090371	C	CA	ALT	REF
Chr07	5090496	TGA	T	ALT	REF
Chr07	5090894	T	C	ALT	REF
Chr07	5090950	G	A	ALT	REF
Chr07	5090962	G	A	ALT	REF
Chr07	5091103	A	G	ALT	REF
Chr07	5091190	C	T	ALT	REF
Chr07	5091838	TA	T	ALT	REF
Chr07	5091844	C	T	ALT	REF
Chr07	5091882	C	G	ALT	REF
Chr07	5092043	A	T	ALT	REF
Chr07	5092105	A	C	ALT	REF
Chr07	5092144	A	C	ALT	REF
Chr07	5092216	G	A	ALT	REF
Chr07	5092305	AT	A	ALT	REF
Chr07	5095627	A	T	REF	ALT
Chr07	5103549	A	C	ALT	REF
Chr07	5104224	G	A	ALT	REF
Chr07	5104566	C	CA	ALT	REF
Chr07	5105128	T	C	ALT	REF
Chr07	5105388	A	G	ALT	REF
Chr07	5105500	A	G	ALT	REF
Chr07	5105560	G	T	ALT	REF
Chr07	5105571	C	T	ALT	REF
Chr07	5105573	A	G	ALT	REF
Chr07	5105708	A	AT	ALT	REF
Chr07	5105725	T	C	ALT	REF
Chr07	5105738	C	T	ALT	REF
Chr07	5106025	C	A	ALT	REF
Chr07	5106056	C	A	ALT	REF
Chr07	5106258	TTTC	T	ALT	REF
Chr07	5106284	C	T	ALT	REF
Chr07	5106311	A	G	ALT	REF
Chr07	5106333	A	G	ALT	REF
Chr07	5106391	C	T	ALT	REF
Chr07	5106432	G	A	ALT	REF
Chr07	5106482	T	A	ALT	REF
Chr07	5106542	ACCT	A	ALT	REF
Chr07	5106604	G	T	ALT	REF
Chr07	5106628	G	A	ALT	REF
Chr07	5106661	T	G	ALT	REF
Chr07	5106710	T	TTTGC	ALT	REF
Chr07	5106744	T	C	ALT	REF
Chr07	5106810	G	A	ALT	REF
Chr07	5106854	G	A	ALT	REF
Chr07	5106938	A	G	ALT	REF
Chr07	5106968	C	T	ALT	REF
Chr07	5107026	C	T	ALT	REF
Chr07	5107096	T	C	ALT	REF
Chr07	5107097	G	A	ALT	REF
Chr07	5107152	A	AT	ALT	REF
Chr07	5107234	T	C	ALT	REF
Chr07	5107238	C	T	ALT	REF
Chr07	5107251	C	T	ALT	REF
Chr07	5107347	C	T	ALT	REF
Chr07	5107374	C	T	ALT	REF
Chr07	5107414	C	T	ALT	REF
Chr07	5107432	C	T	ALT	REF
Chr07	5107446	C	T	ALT	REF
Chr07	5107490	G	A	ALT	REF
Chr07	5107496	C	T	ALT	REF
Chr07	5107626	T	C	ALT	REF
Chr07	5107664	T	C	ALT	REF
Chr07	5107711	A	G	ALT	REF
Chr07	5107723	A	G	ALT	REF
Chr07	5107729	A	G	ALT	REF
Chr07	5107766	T	C	ALT	REF
Chr07	5107768	A	C	ALT	REF
Chr07	5107769	G	A	ALT	REF
Chr07	5107775	T	C	ALT	REF
Chr07	5107785	C	T	ALT	REF
Chr07	5107830	A	G	ALT	REF
Chr07	5107832	A	G	ALT	REF
Chr07	5107879	G	A	ALT	REF
Chr07	5107892	G	A	ALT	REF
Chr07	5107909	A	G	ALT	REF
Chr07	5107921	G	A	ALT	REF
Chr07	5107927	A	G	ALT	REF
Chr07	5107928	C	T	ALT	REF
Chr07	5107939	T	C	ALT	REF
Chr07	5107966	T	C	ALT	REF
Chr07	5107977	C	T	ALT	REF
Chr07	5107993	C	T	ALT	REF
Chr07	5107996	T	C	ALT	REF
Chr07	5108010	G	A	ALT	REF
Chr07	5108047	T	C	ALT	REF
Chr07	5108053	T	C	ALT	REF
Chr07	5108089	A	G	ALT	REF
Chr07	5108091	A	G	ALT	REF
Chr07	5108392	T	C	ALT	REF
Chr07	5108408	T	C	ALT	REF
Chr07	5108461	T	C	ALT	REF
Chr07	5108476	G	T	ALT	REF
Chr07	5108596	G	A	ALT	REF
Chr07	5108903	T	C	ALT	REF
Chr07	5108917	G	A	ALT	REF
Chr07	5109119	C	T	ALT	REF
Chr07	5109204	T	C	ALT	REF
Chr07	5109306	A	T	ALT	REF
Chr07	5109539	C	G	ALT	REF
Chr07	5110178	A	T	ALT	REF
Chr07	5110196	G	GA	ALT	REF
Chr07	5110211	C	G	ALT	REF
Chr07	5110235	T	C	ALT	REF
Chr07	5110310	TAA	T	ALT	REF
Chr07	5110360	A	T	ALT	REF
Chr07	5110406	TGAATGATATTAAG	T	ALT	REF
Chr07	5110459	A	T	ALT	REF
Chr07	5110511	T	C	ALT	REF
Chr07	5110692	C	T	ALT	REF
Chr07	5110714	C	A	ALT	REF
Chr07	5110860	G	GTTGC	ALT	REF
Chr07	5110876	T	A	ALT	REF
Chr07	5110928	G	T	ALT	REF
Chr07	5111084	A	G	ALT	REF
Chr07	5111568	C	T	ALT	REF
Chr07	5111931	G	A	ALT	REF
Chr07	5112149	C	G	ALT	REF
Chr07	5113229	T	C	ALT	REF
Chr07	5113459	C	T	ALT	REF
Chr07	5114033	C	A	ALT	REF
Chr07	5114173	T	C	ALT	REF
Chr07	5114246	A	G	ALT	REF
Chr07	5114534	A	AT	ALT	REF
Chr07	5114680	CTCTA	C	ALT	REF
Chr07	5114761	A	T	ALT	REF
Chr07	5114882	C	T	ALT	REF
Chr07	5114937	G	C	ALT	REF
Chr07	5115447	T	TTAA	ALT	REF
Chr07	5115450	C	A	ALT	REF
Chr07	5115483	T	C	ALT	REF
Chr07	5115500	T	C	ALT	REF
Chr07	5115887	TA	T	ALT	REF
Chr07	5115925	G	A	ALT	REF
Chr07	5116055	C	G	ALT	REF
Chr07	5116137	T	A	ALT	REF
Chr07	5116214	A	G	ALT	REF
Chr07	5116254	T	C	ALT	REF
Chr07	5116267	A	AT	ALT	REF
Chr07	5116286	A	G	ALT	REF
Chr07	5116308	A	G	ALT	REF
Chr07	5116829	C	T	ALT	REF
Chr07	5117013	T	A	ALT	REF
Chr07	5117097	T	TGAGACATCATATCCTGTGATGA	ALT	REF
Chr07	5117104	G	A	ALT	REF
Chr07	5117105	C	T	ALT	REF
Chr07	5117128	T	A	ALT	REF
Chr07	5117149	G	A	ALT	REF
Chr07	5117154	CTT	C	ALT	REF
Chr07	5117158	T	C	ALT	REF
Chr07	5117172	G	T	ALT	REF
Chr07	5117225	T	C	ALT	REF
Chr07	5117280	C	G	ALT	REF
Chr07	5117540	A	G	ALT	REF
Chr07	5117542	T	C	ALT	REF
Chr07	5117666	C	G	ALT	REF
Chr07	5117685	A	T	ALT	REF
Chr07	5117956	G	C	ALT	REF
Chr07	5118109	A	T	ALT	REF
Chr07	5118136	A	AT	ALT	REF
Chr07	5118687	A	T	ALT	REF
Chr07	5118694	TAAC	T	ALT	REF
Chr07	5118866	T	C	ALT	REF
Chr07	5118956	G	A	ALT	REF
Chr07	5119039	T	C	ALT	REF
Chr07	5119088	T	A	ALT	REF
Chr07	5119172	G	A	ALT	REF
Chr07	5119964	G	GCT	ALT	REF
Chr07	5120009	C	G	ALT	REF
Chr07	5120012	A	G	ALT	REF
Chr07	5120015	G	C	ALT	REF
Chr07	5120157	G	A	ALT	REF
Chr07	5120205	C	G	ALT	REF
Chr07	5120823	G	A	ALT	REF
Chr07	5121015	C	T	ALT	REF
Chr07	5121042	A	G	ALT	REF
Chr07	5121530	T	C	ALT	REF
Chr07	5122023	A	T	ALT	REF
Chr07	5122157	T	A	ALT	REF
Chr07	5122905	T	A	ALT	REF
Chr07	5123258	T	C	ALT	REF
Chr07	5123403	C	T	ALT	REF
Chr07	5123633	T	TACACAACACA	ALT	REF
Chr07	5123680	T	C	ALT	REF
Chr07	5123807	T	G	ALT	REF
Chr07	5123838	AGTGT	A	ALT	REF
Chr07	5123844	T	A	ALT	REF
Chr07	5123846	T	A	ALT	REF
Chr07	5123848	T	A	ALT	REF
Chr07	5123982	G	A	ALT	REF
Chr07	5124441	A	ATTATTTATT	ALT	REF
Chr07	5125196	TAATTTAATCCCTATACATGTG	T	ALT	REF
Chr07	5125260	C	T	ALT	REF
Chr07	5125268	C	T	ALT	REF
Chr07	5125282	T	C	ALT	REF
Chr07	5198478	G	A	REF	ALT
Chr07	5223985	C	A	ALT	REF
Chr07	5248663	TGATTCCAGATCAACTTATAACCCCGCCTTTAAATTGGATTGAGTTTCTAAAGTATTTGGGTCGAACACGATTAAGACTC	T	REF	ALT
Chr07	5251797	C	G	ALT	REF
Chr07	5296345	G	A	REF	ALT
Chr07	5302717	C	T	REF	ALT
Chr07	5309582	G	A	REF	ALT
Chr07	5333800	A	T	REF	ALT
Chr07	5334238	C	T	REF	ALT
Chr07	5334285	T	C	REF	ALT
Chr07	5334382	A	T	REF	ALT
Chr07	5334406	G	A	REF	ALT
Chr07	5334470	G	A	REF	ALT
Chr07	5334559	A	T	REF	ALT
Chr07	5334610	T	C	REF	ALT
Chr07	5334751	A	C	REF	ALT
Chr07	5334912	AC	A	REF	ALT
Chr07	5334922	T	A	REF	ALT
Chr07	5334929	A	AT	REF	ALT
Chr07	5334930	C	A	REF	ALT
Chr07	5335021	AT	A	REF	ALT
Chr07	5335064	T	C	REF	ALT
Chr07	5335085	T	C	REF	ALT
Chr07	5335126	C	T	REF	ALT
Chr07	5335286	A	G	REF	ALT
Chr07	5335298	A	T	REF	ALT
Chr07	5335306	A	T	REF	ALT
Chr07	5335344	T	TA	REF	ALT
Chr07	5335404	G	A	REF	ALT
Chr07	5335545	T	C	REF	ALT
Chr07	5335601	G	C	REF	ALT
Chr07	5335653	C	T	REF	ALT
Chr07	5335771	A	AAAGCT	REF	ALT
Chr07	5335816	C	T	REF	ALT
Chr07	5335828	C	A	REF	ALT
Chr07	5335923	G	A	REF	ALT
Chr07	5336078	C	T	REF	ALT
Chr07	5336170	G	T	REF	ALT
Chr07	5336349	T	TA	REF	ALT
Chr07	5336407	C	T	REF	ALT
Chr07	5336639	A	T	REF	ALT
Chr07	5336689	A	G	REF	ALT
Chr07	5337832	T	C	REF	ALT
Chr07	5337937	TC	T	REF	ALT
Chr07	5337964	A	AC	REF	ALT
Chr07	5338052	G	C	REF	ALT
Chr07	5338062	G	T	REF	ALT
Chr07	5338093	A	T	REF	ALT
Chr07	5338105	T	C	REF	ALT
Chr07	5338112	A	G	REF	ALT
Chr07	5338127	G	A	REF	ALT
Chr07	5338187	ATTT	A	REF	ALT
Chr07	5338276	C	T	REF	ALT
Chr07	5338324	T	C	REF	ALT
Chr07	5338330	A	G	REF	ALT
Chr07	5338336	GT	G	REF	ALT
Chr07	5338360	CTGTA	C	REF	ALT
Chr07	5338385	T	TA	REF	ALT
Chr07	5338781	A	C	REF	ALT
Chr07	5339229	G	T	REF	ALT
Chr07	5339247	A	C	REF	ALT
Chr07	5339250	G	A	REF	ALT
Chr07	5339263	A	G	REF	ALT
Chr07	5339325	T	TGA	REF	ALT
Chr07	5339356	TA	T	REF	ALT
Chr07	5339359	A	G	REF	ALT
Chr07	5339413	A	T	REF	ALT
Chr07	5339434	G	T	REF	ALT
Chr07	5339487	G	A	REF	ALT
Chr07	5339559	A	T	REF	ALT
Chr07	5339599	C	T	REF	ALT
Chr07	5339622	A	C	REF	ALT
Chr07	5339628	C	A	REF	ALT
Chr07	5339761	A	C	REF	ALT
Chr07	5339804	C	T	REF	ALT
Chr07	5339905	TAA	T	REF	ALT
Chr07	5340029	TG	T	REF	ALT
Chr07	5340168	C	T	REF	ALT
Chr07	5340471	C	T	REF	ALT
Chr07	5340652	T	TTTTTAA	REF	ALT
Chr07	5340680	G	A	REF	ALT
Chr07	5340738	G	T	REF	ALT
Chr07	5340756	CA	C	REF	ALT
Chr07	5340761	C	CAT	REF	ALT
Chr07	5340775	TAATGTC	T	REF	ALT
Chr07	5340964	T	C	REF	ALT
Chr07	5341004	A	G	REF	ALT
Chr07	5341016	G	A	REF	ALT
Chr07	5341124	C	CAA	REF	ALT
Chr07	5341138	T	G	REF	ALT
Chr07	5341145	C	CTCTCAA	REF	ALT
Chr07	5341164	T	G	REF	ALT
Chr07	5341188	C	A	REF	ALT
Chr07	5341191	A	T	REF	ALT
Chr07	5341301	ATT	A	REF	ALT
Chr07	5341304	T	A	REF	ALT
Chr07	5341343	A	C	REF	ALT
Chr07	5341345	AAAATTTTCTAGAATTTTCTAGAATTATTTACCGTAAAAAATTTTCTAG	A	REF	ALT
Chr07	5341552	A	T	REF	ALT
Chr07	5341843	A	T	REF	ALT
Chr07	5341899	GTTTTTATTTAATAAAATAAATAAAATAAAATTGGTTGTGTCTGCCTGTCTATGCATAAATTTTCTAAGTTAACAGGTTATACGA	G	REF	ALT
Chr07	5342026	C	A	REF	ALT
Chr07	5342159	T	TA	REF	ALT
Chr07	5342188	C	T	REF	ALT
Chr07	5342193	G	A	REF	ALT
Chr07	5342228	G	T	REF	ALT
Chr07	5342304	T	C	REF	ALT
Chr07	5342323	C	G	REF	ALT
Chr07	5342475	T	A	REF	ALT
Chr07	5342554	T	C	REF	ALT
Chr07	5343288	G	A	REF	ALT
Chr07	5344308	C	G	REF	ALT
Chr07	5344382	G	GT	REF	ALT
Chr07	5344992	A	T	REF	ALT
Chr07	5345063	T	C	REF	ALT
Chr07	5345128	T	C	REF	ALT
Chr07	5345361	C	A	REF	ALT
Chr07	5345896	T	G	REF	ALT
Chr07	5345935	A	AAGCTACTGGCGCAAACAGGGAGGGAGCAAGTGGTGACGGCAAGGACACGCCATATTAAGAT	REF	ALT
Chr07	5346586	C	T	REF	ALT
Chr07	5346673	G	C	REF	ALT
Chr07	5346754	C	T	REF	ALT
Chr07	5346774	C	CTTT	REF	ALT
Chr07	5346775	C	T	REF	ALT
Chr07	5346787	T	G	REF	ALT
Chr07	5346825	C	T	REF	ALT
Chr07	5346994	T	C	REF	ALT
Chr07	5346999	C	A	REF	ALT
Chr07	5347191	T	C	REF	ALT
Chr07	5347206	G	GAAA	REF	ALT
Chr07	5347216	AGG	A	REF	ALT
Chr07	5347239	G	T	REF	ALT
Chr07	5347244	G	A	REF	ALT
Chr07	5347247	G	T	REF	ALT
Chr07	5347284	TA	T	REF	ALT
Chr07	5347305	T	C	REF	ALT
Chr07	5347333	T	C	REF	ALT
Chr07	5347340	GAT	G	REF	ALT
Chr07	5347366	A	C	REF	ALT
Chr07	5347406	A	G	REF	ALT
Chr07	5347781	T	G	REF	ALT
Chr07	5347790	A	G	REF	ALT
Chr07	5347818	G	T	REF	ALT
Chr07	5347866	G	A	REF	ALT
Chr07	5347880	T	G	REF	ALT
Chr07	5347977	A	T	REF	ALT
Chr07	5348252	G	A	REF	ALT
Chr07	5348265	A	C	REF	ALT
Chr07	5348294	C	G	REF	ALT
Chr07	5348295	A	C	REF	ALT
Chr07	5348346	A	G	REF	ALT
Chr07	5348428	A	AAGTATCT	REF	ALT
Chr07	5348522	A	G	REF	ALT
Chr07	5348532	CT	C	REF	ALT
Chr07	5348733	A	T	REF	ALT
Chr07	5348750	G	A	REF	ALT
Chr07	5348892	A	G	REF	ALT
Chr07	5348933	T	C	REF	ALT
Chr07	5348984	G	A	REF	ALT
Chr07	5353060	T	A	REF	ALT
Chr07	5353066	GT	G	REF	ALT
Chr07	5353122	C	G	REF	ALT
Chr07	5353145	C	T	REF	ALT
Chr07	5353155	TA	T	REF	ALT
Chr07	5353410	C	A	REF	ALT
Chr07	5353527	G	A	REF	ALT
Chr07	5353786	GA	G	REF	ALT
Chr07	5354088	G	A	REF	ALT
Chr07	5354095	G	A	REF	ALT
Chr07	5354297	C	T	REF	ALT
Chr07	5354343	T	G	REF	ALT
Chr07	5354922	C	A	REF	ALT
Chr07	5355245	T	G	REF	ALT
Chr07	5355591	T	A	REF	ALT
Chr07	5355881	G	GATTATGAACACAAGA	REF	ALT
Chr07	5356168	T	A	REF	ALT
Chr07	5356388	T	A	REF	ALT
Chr07	5356629	T	C	REF	ALT
Chr07	5356630	GTTT	G	REF	ALT
Chr07	5356633	T	TGG	REF	ALT
Chr07	5356643	T	C	REF	ALT
Chr07	5356766	A	C	REF	ALT
Chr07	5356934	C	T	REF	ALT
Chr07	5356962	G	A	REF	ALT
Chr07	5356977	G	A	REF	ALT
Chr07	5357079	C	A	REF	ALT
Chr07	5357580	A	T	REF	ALT
Chr07	5357752	A	AT	REF	ALT
Chr07	5357762	A	AT	REF	ALT
Chr07	5357794	T	TA	REF	ALT
Chr07	5357797	G	A	REF	ALT
Chr07	5357984	C	T	REF	ALT
Chr07	5358077	G	A	REF	ALT
Chr07	5358150	A	C	REF	ALT
Chr07	5359008	A	C	REF	ALT
Chr07	5359789	G	T	REF	ALT
Chr07	5360700	A	G	REF	ALT
Chr07	5361314	T	TAC	REF	ALT
Chr07	5362388	G	T	REF	ALT
Chr07	5362862	G	A	REF	ALT
Chr07	5363220	CAAAG	C	REF	ALT
Chr07	5363584	T	A	REF	ALT
Chr07	5363804	A	AC	REF	ALT
Chr07	5363806	A	AAATCAGATTGATTTAATCGAGATTCAC	REF	ALT
Chr07	5363824	T	C	REF	ALT
Chr07	5364014	T	A	REF	ALT
Chr07	5364019	CAAAT	C	REF	ALT
Chr07	5364024	GATAGAGACTAATTTCTTAGCATATTCTTTTTAGATTAACAAATTTTATTGATGTAGTTGATATTTGATATAAAAAAAATATTATAATTATA	G	REF	ALT
Chr07	5364393	A	G	ALT	REF
Chr07	5364577	A	ATTTTGATAATCTG	REF	ALT
Chr07	5364943	T	A	REF	ALT
Chr07	5365265	T	C	REF	ALT
Chr07	5365596	C	A	REF	ALT
Chr07	5366399	G	T	REF	ALT
Chr07	5366932	G	A	REF	ALT
Chr07	5367079	C	A	REF	ALT
Chr07	5367435	TTATCTGA	T	REF	ALT
Chr07	5367568	G	T	REF	ALT
Chr07	5367708	A	G	REF	ALT
Chr07	5368296	A	ACGT	REF	ALT
Chr07	5368410	T	A	REF	ALT
Chr07	5368487	T	C	REF	ALT
Chr07	5368520	G	C	REF	ALT
Chr07	5368556	C	T	REF	ALT
Chr07	5368718	A	AAGGTG	REF	ALT
Chr07	5368720	A	AACGTTCATGTCAGAGTTAAAGAAGACTTATATTAAATCCAGGCCCT	REF	ALT
Chr07	5369080	T	C	REF	ALT
Chr07	5369414	T	C	REF	ALT
Chr07	5369415	T	C	REF	ALT
Chr07	5369418	G	C	REF	ALT
Chr07	5369424	G	A	REF	ALT
Chr07	5369457	A	G	REF	ALT
Chr07	5369475	A	ACTG	REF	ALT
Chr07	5369479	T	C	REF	ALT
Chr07	5369511	GAA	G	REF	ALT
Chr07	5369546	G	A	REF	ALT
Chr07	5369699	T	C	REF	ALT
Chr07	5369786	G	T	REF	ALT
Chr07	5369787	T	C	REF	ALT
Chr07	5369810	G	C	REF	ALT
Chr07	5369909	C	T	REF	ALT
Chr07	5369914	A	C	REF	ALT
Chr07	5369933	A	C	REF	ALT
Chr07	5369941	T	TTTAAAAA	REF	ALT
Chr07	5369976	A	T	REF	ALT
Chr07	5369983	T	TA	REF	ALT
Chr07	5370000	T	C	REF	ALT
Chr07	5370005	T	C	REF	ALT
Chr07	5370396	A	C	REF	ALT
Chr07	5370399	TTTATTAA	T	REF	ALT
Chr07	5370443	C	T	REF	ALT
Chr07	5370448	A	AT	REF	ALT
Chr07	5370460	T	TCTA	REF	ALT
Chr07	5370521	T	C	REF	ALT
Chr07	5370604	C	T	REF	ALT
Chr07	5371024	G	C	REF	ALT
Chr07	5371416	A	G	REF	ALT
Chr07	5371425	A	G	REF	ALT
Chr07	5371426	A	G	REF	ALT
Chr07	5371471	G	A	REF	ALT
Chr07	5371519	A	G	REF	ALT
Chr07	5371550	C	T	REF	ALT
Chr07	5371555	A	C	REF	ALT
Chr07	5371625	AT	A	REF	ALT
Chr07	5371682	TA	T	REF	ALT
Chr07	5371705	A	G	REF	ALT
Chr07	5371721	T	TA	REF	ALT
Chr07	5371740	T	G	REF	ALT
Chr07	5371975	G	T	REF	ALT
Chr07	5372019	T	C	REF	ALT
Chr07	5372298	T	G	REF	ALT
Chr07	5372451	G	A	REF	ALT
Chr07	5372468	TG	T	REF	ALT
Chr07	5372470	AAATAACTTCAAGTTATCCATGGGTAACTTTTAAATTGCCCAC	A	REF	ALT
Chr07	5373020	T	TTAATA	REF	ALT
Chr07	5373110	A	G	REF	ALT
Chr07	5373226	T	TATTCTATCATAAAAACA	REF	ALT
Chr07	5373261	A	C	REF	ALT
Chr07	5373414	G	A	REF	ALT
Chr07	5373647	C	G	REF	ALT
Chr07	5373816	TAA	T	REF	ALT
Chr07	5373820	A	T	REF	ALT
Chr07	5373838	T	A	REF	ALT
Chr07	5373855	A	T	REF	ALT
Chr07	5373976	T	A	REF	ALT
Chr07	5373986	T	G	REF	ALT
Chr07	5373996	T	C	REF	ALT
Chr07	5374057	A	C	REF	ALT
Chr07	5374059	G	A	REF	ALT
Chr07	5374075	C	A	REF	ALT
Chr07	5374189	A	C	REF	ALT
Chr07	5374252	T	C	REF	ALT
Chr07	5374258	C	CT	REF	ALT
Chr07	5374472	GA	G	REF	ALT
Chr07	5374476	A	C	REF	ALT
Chr07	5374479	C	T	REF	ALT
Chr07	5374499	G	A	REF	ALT
Chr07	5374509	T	C	REF	ALT
Chr07	5374617	GA	G	REF	ALT
Chr07	5374697	T	TC	REF	ALT
Chr07	5374704	C	CT	REF	ALT
Chr07	5374736	A	G	REF	ALT
Chr07	5374754	T	A	REF	ALT
Chr07	5374797	G	C	REF	ALT
Chr07	5374823	A	T	REF	ALT
Chr07	5374930	T	C	REF	ALT
Chr07	5375018	C	A	REF	ALT
Chr07	5375019	A	G	REF	ALT
Chr07	5375052	C	A	REF	ALT
Chr07	5375062	A	C	REF	ALT
Chr07	5375067	C	A	REF	ALT
Chr07	5375096	G	A	REF	ALT
Chr07	5375097	T	C	REF	ALT
Chr07	5375133	T	C	REF	ALT
Chr07	5375896	C	T	REF	ALT
Chr07	5375904	G	A	REF	ALT
Chr07	5375911	GAT	G	REF	ALT
Chr07	5375919	A	T	REF	ALT
Chr07	5375947	G	A	REF	ALT
Chr07	5375958	G	A	REF	ALT
Chr07	5376018	A	G	REF	ALT
Chr07	5376100	T	C	REF	ALT
Chr07	5376101	G	A	REF	ALT
Chr07	5376109	C	T	REF	ALT
Chr07	5376118	A	G	REF	ALT
Chr07	5376119	T	C	REF	ALT
Chr07	5376136	C	T	REF	ALT
Chr07	5376159	C	T	REF	ALT
Chr07	5376167	A	G	REF	ALT
Chr07	5376168	A	G	REF	ALT
Chr07	5376172	C	T	REF	ALT
Chr07	5376188	G	A	REF	ALT
Chr07	5376189	T	C	REF	ALT
Chr07	5376215	A	G	REF	ALT
Chr07	5376227	G	A	REF	ALT
Chr07	5376228	T	C	REF	ALT
Chr07	5376230	A	G	REF	ALT
Chr07	5376239	C	T	REF	ALT
Chr07	5376240	G	A	REF	ALT
Chr07	5376245	T	C	REF	ALT
Chr07	5376257	G	A	REF	ALT
Chr07	5376268	T	A	REF	ALT
Chr07	5376273	T	C	REF	ALT
Chr07	5376288	C	G	REF	ALT
Chr07	5376290	T	C	REF	ALT
Chr07	5376304	A	G	REF	ALT
Chr07	5376305	T	C	REF	ALT
Chr07	5376334	G	A	REF	ALT
Chr07	5376344	T	C	REF	ALT
Chr07	5376358	T	C	REF	ALT
Chr07	5376377	C	A	REF	ALT
Chr07	5376388	C	T	REF	ALT
Chr07	5376396	C	T	REF	ALT
Chr07	5376405	C	T	REF	ALT
Chr07	5376414	C	T	REF	ALT
Chr07	5376424	T	C	REF	ALT
Chr07	5376444	A	G	REF	ALT
Chr07	5376536	G	A	REF	ALT
Chr07	5376564	A	G	REF	ALT
Chr07	5376584	G	A	REF	ALT
Chr07	5376628	T	C	REF	ALT
Chr07	5376634	C	T	REF	ALT
Chr07	5376641	G	C	REF	ALT
Chr07	5376671	A	G	REF	ALT
Chr07	5376679	G	GT	REF	ALT
Chr07	5376682	ATGTTCG	A	REF	ALT
Chr07	5376709	G	A	REF	ALT
Chr07	5376713	G	A	REF	ALT
Chr07	5376834	T	C	REF	ALT
Chr07	5376843	T	C	REF	ALT
Chr07	5376844	G	A	REF	ALT
Chr07	5376857	T	G	REF	ALT
Chr07	5376969	A	G	REF	ALT
Chr07	5376983	C	T	REF	ALT
Chr07	5376995	G	A	REF	ALT
Chr07	5377002	A	G	REF	ALT
Chr07	5377009	G	T	REF	ALT
Chr07	5377012	C	T	REF	ALT
Chr07	5377031	G	T	REF	ALT
Chr07	5377039	G	A	REF	ALT
Chr07	5377056	T	C	REF	ALT
Chr07	5377059	G	A	REF	ALT
Chr07	5377105	G	A	REF	ALT
Chr07	5377141	T	G	REF	ALT
Chr07	5377148	T	G	REF	ALT
Chr07	5377157	T	TTA	REF	ALT
Chr07	5377159	G	A	REF	ALT
Chr07	5377165	C	T	REF	ALT
Chr07	5377203	A	G	REF	ALT
Chr07	5377204	C	T	REF	ALT
Chr07	5377206	T	G	REF	ALT
Chr07	5377212	T	C	REF	ALT
Chr07	5377217	A	G	REF	ALT
Chr07	5377238	C	T	REF	ALT
Chr07	5377239	A	G	REF	ALT
Chr07	5377247	G	C	REF	ALT
Chr07	5377262	C	T	REF	ALT
Chr07	5377285	G	A	REF	ALT
Chr07	5377294	G	A	REF	ALT
Chr07	5377327	G	A	REF	ALT
Chr07	5377342	G	A	REF	ALT
Chr07	5377382	T	C	REF	ALT
Chr07	5377392	A	G	REF	ALT
Chr07	5377396	C	A	REF	ALT
Chr07	5377404	T	C	REF	ALT
Chr07	5377405	A	G	REF	ALT
Chr07	5377410	C	G	REF	ALT
Chr07	5377422	T	C	REF	ALT
Chr07	5377425	A	G	REF	ALT
Chr07	5377426	T	C	REF	ALT
Chr07	5377437	G	A	REF	ALT
Chr07	5377452	C	T	REF	ALT
Chr07	5377469	AGATC	A	REF	ALT
Chr07	5377476	T	TTAGC	REF	ALT
Chr07	5377484	A	G	REF	ALT
Chr07	5377511	A	G	REF	ALT
Chr07	5377518	T	C	REF	ALT
Chr07	5377530	A	G	REF	ALT
Chr07	5377542	C	A	REF	ALT
Chr07	5377553	A	ACG	REF	ALT
Chr07	5377617	C	T	REF	ALT
Chr07	5377633	T	C	REF	ALT
Chr07	5377640	G	A	REF	ALT
Chr07	5377655	TACA	T	REF	ALT
Chr07	5377662	G	GAA	REF	ALT
Chr07	5377667	T	C	REF	ALT
Chr07	5377688	T	TTATGTCTTTGA	REF	ALT
Chr07	5377694	C	T	REF	ALT
Chr07	5377809	A	G	REF	ALT
Chr07	5377844	C	A	REF	ALT
Chr07	5377845	A	G	REF	ALT
Chr07	5377846	T	A	REF	ALT
Chr07	5378385	G	C	REF	ALT
Chr07	5378497	A	C	REF	ALT
Chr07	5378516	AT	A	REF	ALT
Chr07	5378550	T	C	REF	ALT
Chr07	5378572	ATATATTTTTTG	A	REF	ALT
Chr07	5378880	T	A	REF	ALT
Chr07	5378978	C	T	REF	ALT
Chr07	5379124	G	T	REF	ALT
Chr07	5379138	A	AAC	REF	ALT
Chr07	5379152	T	C	REF	ALT
Chr07	5379229	A	G	REF	ALT
Chr07	5379317	G	A	REF	ALT
Chr07	5379410	TA	T	REF	ALT
Chr07	5379467	A	G	REF	ALT
Chr07	5379947	A	C	REF	ALT
Chr07	5379949	T	C	REF	ALT
Chr07	5380006	A	G	REF	ALT
Chr07	5380019	A	C	REF	ALT
Chr07	5380058	C	CA	REF	ALT
Chr07	5380373	A	T	REF	ALT
Chr07	5380935	T	C	REF	ALT
Chr07	5381089	T	A	REF	ALT
Chr07	5381093	TGATTAAATCA	T	REF	ALT
Chr07	5381704	A	G	REF	ALT
Chr07	5381857	G	GAT	REF	ALT
Chr07	5381913	TGA	T	REF	ALT
Chr07	5382007	C	A	REF	ALT
Chr07	5382050	T	A	REF	ALT
Chr07	5382053	A	G	REF	ALT
Chr07	5382496	C	T	REF	ALT
Chr07	5382536	T	C	REF	ALT
Chr07	5382560	T	G	REF	ALT
Chr07	5383007	G	A	REF	ALT
Chr07	5383259	A	C	REF	ALT
Chr07	5383305	C	CAA	REF	ALT
Chr07	5383696	A	C	REF	ALT
Chr07	5383704	G	A	REF	ALT
Chr07	5385055	G	A	REF	ALT
Chr07	5387679	G	A	REF	ALT
Chr07	5388062	C	T	REF	ALT
Chr07	5388195	T	TGGAGG	REF	ALT
Chr07	5388355	T	C	REF	ALT
Chr07	5388524	C	CAAAG	REF	ALT
Chr07	5388974	GT	G	REF	ALT
Chr07	5389279	A	T	REF	ALT
Chr07	5389281	T	C	REF	ALT
Chr07	5389381	T	A	REF	ALT
Chr07	5389553	T	TTTTCTTCTTAC	REF	ALT
Chr07	5389594	T	C	REF	ALT
Chr07	5389607	TTTA	T	REF	ALT
Chr07	5389619	T	A	REF	ALT
Chr07	5389875	T	TG	REF	ALT
Chr07	5390760	T	TA	REF	ALT
Chr07	5390782	A	AC	REF	ALT
Chr07	5390836	A	ACTC	REF	ALT
Chr07	5390927	G	T	REF	ALT
Chr07	5390951	T	A	REF	ALT
Chr07	5390959	A	G	REF	ALT
Chr07	5391014	T	C	REF	ALT
Chr07	5391038	C	T	REF	ALT
Chr07	5391104	T	C	REF	ALT
Chr07	5391126	T	C	REF	ALT
Chr07	5391190	G	A	REF	ALT
Chr07	5391196	A	G	REF	ALT
Chr07	5391242	T	C	REF	ALT
Chr07	5391252	C	T	REF	ALT
Chr07	5391374	C	T	REF	ALT
Chr07	5391404	T	C	REF	ALT
Chr07	5391740	C	G	REF	ALT
Chr07	5392019	G	T	REF	ALT
Chr07	5392025	C	T	REF	ALT
Chr07	5392052	GT	G	REF	ALT
Chr07	5392061	C	T	REF	ALT
Chr07	5392066	A	G	REF	ALT
Chr07	5392146	G	GATGAA	REF	ALT
Chr07	5392252	A	T	REF	ALT
Chr07	5392306	CAATGGATTGGAATGAATTACCTAATA	C	REF	ALT
Chr07	5392440	A	G	REF	ALT
Chr07	5392469	AT	A	REF	ALT
Chr07	5392505	GAA	G	REF	ALT
Chr07	5392515	A	G	REF	ALT
Chr07	5392616	T	C	REF	ALT
Chr07	5392874	ACATT	A	REF	ALT
Chr07	5392898	T	TG	REF	ALT
Chr07	5392961	GA	G	REF	ALT
Chr07	5393156	G	A	REF	ALT
Chr07	5393181	C	T	REF	ALT
Chr07	5393236	T	G	REF	ALT
Chr07	5393294	C	A	REF	ALT
Chr07	5393320	CT	C	REF	ALT
Chr07	5393366	CAT	C	REF	ALT
Chr07	5393440	A	T	REF	ALT
Chr07	5393512	C	CT	REF	ALT
Chr07	5393762	T	C	REF	ALT
Chr07	5393786	G	A	REF	ALT
Chr07	5393790	A	C	REF	ALT
Chr07	5393898	C	T	REF	ALT
Chr07	5394020	A	C	REF	ALT
Chr07	5394087	T	G	REF	ALT
Chr07	5394226	C	T	REF	ALT
Chr07	5394258	A	T	REF	ALT
Chr07	5394288	T	C	REF	ALT
Chr07	5394320	G	A	REF	ALT
Chr07	5394347	T	C	REF	ALT
Chr07	5394633	C	A	REF	ALT
Chr07	5394695	G	T	REF	ALT
Chr07	5395051	C	A	REF	ALT
Chr07	5395304	G	A	REF	ALT
Chr07	5396412	C	T	REF	ALT
Chr07	5396417	G	A	REF	ALT
Chr07	5396677	C	A	REF	ALT
Chr07	5396781	AT	A	REF	ALT
Chr07	5396845	A	G	REF	ALT
Chr07	5396871	A	ACTAT	REF	ALT
Chr07	5396872	AGTTGT	A	REF	ALT
Chr07	5396885	C	T	REF	ALT
Chr07	5396911	G	A	REF	ALT
Chr07	5396999	T	A	REF	ALT
Chr07	5397222	C	T	REF	ALT
Chr07	5397279	TA	T	REF	ALT
Chr07	5397302	A	C	REF	ALT
Chr07	5397331	A	T	REF	ALT
Chr07	5397447	A	ACTGAAACCAAGTGAACTAATAGACATATTATTTTCT	REF	ALT
Chr07	5397457	A	G	REF	ALT
Chr07	5397463	G	C	REF	ALT
Chr07	5397477	C	CA	REF	ALT
Chr07	5397542	T	C	REF	ALT
Chr07	5397576	G	A	REF	ALT
Chr07	5397583	TA	T	REF	ALT
Chr07	5397724	G	A	REF	ALT
Chr07	5397740	A	G	REF	ALT
Chr07	5397772	T	C	REF	ALT
Chr07	5397815	C	T	REF	ALT
Chr07	5397817	G	A	REF	ALT
Chr07	5397821	T	A	REF	ALT
Chr07	5397907	T	TG	REF	ALT
Chr07	5397908	A	T	REF	ALT
Chr07	5398228	AT	A	REF	ALT
Chr07	5398240	ACTCATACATATGAGT	A	REF	ALT
Chr07	5398268	G	T	REF	ALT
Chr07	5398301	A	G	REF	ALT
Chr07	5398327	G	A	REF	ALT
Chr07	5398330	G	A	REF	ALT
Chr07	5398333	C	T	REF	ALT
Chr07	5398358	A	G	REF	ALT
Chr07	5398395	C	T	REF	ALT
Chr07	5398546	C	T	REF	ALT
Chr07	5398549	T	A	REF	ALT
Chr07	5398550	G	T	REF	ALT
Chr07	5398574	T	A	REF	ALT
Chr07	5398705	T	A	REF	ALT
Chr07	5399219	A	T	REF	ALT
Chr07	5399221	T	A	REF	ALT
Chr07	5400127	T	TAG	REF	ALT
Chr07	5400152	G	A	REF	ALT
Chr07	5400161	A	G	REF	ALT
Chr07	5400209	A	AT	REF	ALT
Chr07	5400252	C	G	REF	ALT
Chr07	5400264	T	C	REF	ALT
Chr07	5400269	G	A	REF	ALT
Chr07	5400320	TA	T	REF	ALT
Chr07	5400346	A	C	REF	ALT
Chr07	5400359	TTGAG	T	REF	ALT
Chr07	5400386	G	A	REF	ALT
Chr07	5400409	CAAGTA	C	REF	ALT
Chr07	5400521	C	T	REF	ALT
Chr07	5400660	T	C	REF	ALT
Chr07	5400823	G	A	REF	ALT
Chr07	5400885	T	A	REF	ALT
Chr07	5400993	T	C	REF	ALT
Chr07	5401067	C	T	REF	ALT
Chr07	5401141	C	A	REF	ALT
Chr07	5401150	A	C	REF	ALT
Chr07	5401190	A	AC	REF	ALT
Chr07	5401239	C	T	REF	ALT
Chr07	5401289	A	T	REF	ALT
Chr07	5401299	G	A	REF	ALT
Chr07	5401334	A	G	REF	ALT
Chr07	5401410	C	T	REF	ALT
Chr07	5401442	C	T	REF	ALT
Chr07	5401491	CTATAAGATTA	C	REF	ALT
Chr07	5401576	G	A	REF	ALT
Chr07	5401604	T	C	REF	ALT
Chr07	5401696	C	T	REF	ALT
Chr07	5401712	C	T	REF	ALT
Chr07	5401717	A	G	REF	ALT
Chr07	5402330	T	A	REF	ALT
Chr07	5404090	T	C	REF	ALT
Chr07	5405456	A	AAC	REF	ALT
Chr07	5406120	T	C	REF	ALT
Chr07	5406297	T	A	REF	ALT
Chr07	5406305	A	C	REF	ALT
Chr07	5406572	C	CCGAATT	REF	ALT
Chr07	5406783	T	A	REF	ALT
Chr07	5406808	C	T	REF	ALT
Chr07	5406810	G	A	REF	ALT
Chr07	5406832	TA	T	REF	ALT
Chr07	5406886	A	G	REF	ALT
Chr07	5407087	C	CTTTTT	REF	ALT
Chr07	5407090	A	T	REF	ALT
Chr07	5407130	T	C	REF	ALT
Chr07	5407142	A	C	REF	ALT
Chr07	5407407	T	C	REF	ALT
Chr07	5407914	T	TAA	REF	ALT
Chr07	5407930	A	C	REF	ALT
Chr07	5407990	G	GA	REF	ALT
Chr07	5408060	C	CAT	REF	ALT
Chr07	5408091	A	G	REF	ALT
Chr07	5408155	C	A	REF	ALT
Chr07	5408200	A	G	REF	ALT
Chr07	5408238	GTA	G	REF	ALT
Chr07	5408310	AT	A	REF	ALT
Chr07	5408733	G	GA	REF	ALT
Chr07	5409301	AT	A	REF	ALT
Chr07	5409344	AT	A	REF	ALT
Chr07	5409365	C	A	REF	ALT
Chr07	5409383	T	TAAAGG	REF	ALT
Chr07	5409437	A	T	REF	ALT
Chr07	5409452	T	TA	REF	ALT
Chr07	5409547	AC	A	REF	ALT
Chr07	5409575	G	A	REF	ALT
Chr07	5409734	C	A	REF	ALT
Chr07	5409743	G	A	REF	ALT
Chr07	5409812	C	T	REF	ALT
Chr07	5410077	A	G	REF	ALT
Chr07	5410142	T	C	REF	ALT
Chr07	5410164	G	C	REF	ALT
Chr07	5410193	A	G	REF	ALT
Chr07	5410219	T	C	REF	ALT
Chr07	5410455	CT	C	REF	ALT
Chr07	5410516	C	T	REF	ALT
Chr07	5410523	T	TAA	REF	ALT
Chr07	5410530	ATGTGTGTG	A	REF	ALT
Chr07	5410540	G	A	REF	ALT
Chr07	5410559	A	T	REF	ALT
Chr07	5410597	T	C	REF	ALT
Chr07	5410823	G	A	REF	ALT
Chr07	5410905	A	C	REF	ALT
Chr07	5410910	A	AT	REF	ALT
Chr07	5410948	A	C	REF	ALT
Chr07	5411002	C	A	REF	ALT
Chr07	5411015	G	A	REF	ALT
Chr07	5411033	A	G	REF	ALT
Chr07	5411034	A	C	REF	ALT
Chr07	5411045	A	AAAT	REF	ALT
Chr07	5411426	C	A	REF	ALT
Chr07	5411455	T	C	REF	ALT
Chr07	5412508	A	G	REF	ALT
Chr07	5412520	A	C	REF	ALT
Chr07	5412666	A	C	REF	ALT
Chr07	5412672	C	CAT	REF	ALT
Chr07	5412748	C	T	REF	ALT
Chr07	5412759	A	G	REF	ALT
Chr07	5412763	A	C	REF	ALT
Chr07	5412773	A	G	REF	ALT
Chr07	5412881	C	T	REF	ALT
Chr07	5412928	AAATT	A	REF	ALT
Chr07	5412944	A	C	REF	ALT
Chr07	5412964	C	T	REF	ALT
Chr07	5413023	T	C	REF	ALT
Chr07	5413083	G	A	REF	ALT
Chr07	5413121	AT	A	REF	ALT
Chr07	5413190	A	G	REF	ALT
Chr07	5413203	C	T	REF	ALT
Chr07	5413319	C	T	REF	ALT
Chr07	5413452	T	A	REF	ALT
Chr07	5413471	TA	T	REF	ALT
Chr07	5413503	C	A	REF	ALT
Chr07	5413517	A	AT	REF	ALT
Chr07	5413518	A	T	REF	ALT
Chr07	5413531	C	T	REF	ALT
Chr07	5413572	A	ATT	REF	ALT
Chr07	5414977	CA	C	REF	ALT
Chr07	5415071	A	G	REF	ALT
Chr07	5415114	T	G	REF	ALT
Chr07	5415224	A	C	REF	ALT
Chr07	5415261	G	A	REF	ALT
Chr07	5415293	T	C	REF	ALT
Chr07	5415328	GTTA	G	REF	ALT
Chr07	5415371	GT	G	REF	ALT
Chr07	5415373	G	A	REF	ALT
Chr07	5415379	C	T	REF	ALT
Chr07	5415389	C	T	REF	ALT
Chr07	5415406	A	G	REF	ALT
Chr07	5415435	A	C	REF	ALT
Chr07	5415436	A	ATGT	REF	ALT
Chr07	5415483	T	C	REF	ALT
Chr07	5415507	G	C	REF	ALT
Chr07	5415610	C	T	REF	ALT
Chr07	5415631	C	CT	REF	ALT
Chr07	5415645	G	C	REF	ALT
Chr07	5415763	A	T	REF	ALT
Chr07	5415827	GCAA	G	REF	ALT
Chr07	5415925	T	TCA	REF	ALT
Chr07	5415970	G	A	REF	ALT
Chr07	5416147	TAC	T	REF	ALT
Chr07	5416211	C	T	REF	ALT
Chr07	5416229	T	C	REF	ALT
Chr07	5416233	A	T	REF	ALT
Chr07	5416247	T	C	REF	ALT
Chr07	5416258	C	T	REF	ALT
Chr07	5416293	C	T	REF	ALT
Chr07	5416340	T	A	REF	ALT
Chr07	5416357	A	G	REF	ALT
Chr07	5416376	C	T	REF	ALT
Chr07	5416384	C	T	REF	ALT
Chr07	5416387	G	A	REF	ALT
Chr07	5416416	A	AGTG	REF	ALT
Chr07	5416449	G	GC	REF	ALT
Chr07	5416887	T	TATAG	REF	ALT
Chr07	5416901	C	T	REF	ALT
Chr07	5416908	C	CCCTGAAGTTT	REF	ALT
Chr07	5417139	T	C	REF	ALT
Chr07	5417195	T	C	REF	ALT
Chr07	5417199	A	AAT	REF	ALT
Chr07	5417223	AAATTG	A	REF	ALT
Chr07	5417234	A	C	REF	ALT
Chr07	5417250	T	A	REF	ALT
Chr07	5417261	C	A	REF	ALT
Chr07	5417370	C	A	REF	ALT
Chr07	5417374	A	G	REF	ALT
Chr07	5417558	C	A	REF	ALT
Chr07	5417590	A	C	REF	ALT
Chr07	5417596	T	C	REF	ALT
Chr07	5417616	T	G	REF	ALT
Chr07	5418124	T	G	REF	ALT
Chr07	5418180	G	GACTAGCTAGTACCACTCTTCTATTGTT	REF	ALT
Chr07	5418219	A	C	REF	ALT
Chr07	5418242	G	C	REF	ALT
Chr07	5418266	A	T	REF	ALT
Chr07	5418473	A	AT	REF	ALT
Chr07	5418597	TA	T	REF	ALT
Chr07	5418603	G	A	REF	ALT
Chr07	5418687	TC	T	REF	ALT
Chr07	5418729	AAT	A	REF	ALT
Chr07	5418748	G	T	REF	ALT
Chr07	5418791	ATT	A	REF	ALT
Chr07	5419022	G	A	REF	ALT
Chr07	5419310	C	T	REF	ALT
Chr07	5419356	T	A	REF	ALT
Chr07	5419384	T	G	REF	ALT
Chr07	5419504	T	A	REF	ALT
Chr07	5419550	C	G	REF	ALT
Chr07	5419595	A	G	REF	ALT
Chr07	5419620	T	G	REF	ALT
Chr07	5419733	T	C	REF	ALT
Chr07	5419738	A	T	REF	ALT
Chr07	5419763	AT	A	REF	ALT
Chr07	5419865	T	A	REF	ALT
Chr07	5420043	T	C	REF	ALT
Chr07	5420072	GA	G	REF	ALT
Chr07	5420152	C	G	REF	ALT
Chr07	5420238	C	CT	REF	ALT
Chr07	5420467	C	A	REF	ALT
Chr07	5420496	CATATATATATATATATATATATATATATATATATATATAT	C	REF	ALT
Chr07	5420575	TCAAGA	T	REF	ALT
Chr07	5420697	C	A	REF	ALT
Chr07	5420763	T	C	REF	ALT
Chr07	5420825	A	T	REF	ALT
Chr07	5420828	A	G	REF	ALT
Chr07	5420883	T	G	REF	ALT
Chr07	5420915	T	C	REF	ALT
Chr07	5420971	C	A	REF	ALT
Chr07	5421097	T	C	REF	ALT
Chr07	5421228	A	T	REF	ALT
Chr07	5421268	C	A	REF	ALT
Chr07	5421365	C	T	REF	ALT
Chr07	5421410	T	C	REF	ALT
Chr07	5421446	G	C	REF	ALT
Chr07	5421455	T	A	REF	ALT
Chr07	5421456	T	A	REF	ALT
Chr07	5421457	T	A	REF	ALT
Chr07	5421467	A	T	REF	ALT
Chr07	5421528	T	G	REF	ALT
Chr07	5421534	A	C	REF	ALT
Chr07	5421544	A	ATTCATTTTTTT	REF	ALT
Chr07	5421813	T	C	REF	ALT
Chr07	5421888	TATAC	T	REF	ALT
Chr07	5421921	A	C	REF	ALT
Chr07	5421935	A	T	REF	ALT
Chr07	5421990	G	GTTA	REF	ALT
Chr07	5422000	A	G	REF	ALT
Chr07	5422037	C	T	REF	ALT
Chr07	5422257	A	G	REF	ALT
Chr07	5422270	C	T	REF	ALT
Chr07	5422294	T	C	REF	ALT
Chr07	5422311	T	G	REF	ALT
Chr07	5422365	C	T	REF	ALT
Chr07	5422407	G	C	REF	ALT
Chr07	5422498	A	AT	REF	ALT
Chr07	5422555	T	C	REF	ALT
Chr07	5422557	T	C	REF	ALT
Chr07	5422559	G	A	REF	ALT
Chr07	5422586	T	G	REF	ALT
Chr07	5422595	TGG	T	REF	ALT
Chr07	5422597	G	GTTTA	REF	ALT
Chr07	5422616	T	G	REF	ALT
Chr07	5422627	G	A	REF	ALT
Chr07	5422635	G	GA	REF	ALT
Chr07	5422653	A	G	REF	ALT
Chr07	5422657	A	G	REF	ALT
Chr07	5422659	C	A	REF	ALT
Chr07	5422662	T	C	REF	ALT
Chr07	5422665	C	T	REF	ALT
Chr07	5422675	T	A	REF	ALT
Chr07	5422686	G	A	REF	ALT
Chr07	5422702	G	A	REF	ALT
Chr07	5422708	A	G	REF	ALT
Chr07	5422711	T	C	REF	ALT
Chr07	5422725	A	G	REF	ALT
Chr07	5422733	A	G	REF	ALT
Chr07	5422788	G	A	REF	ALT
Chr07	5422797	T	C	REF	ALT
Chr07	5422802	T	C	REF	ALT
Chr07	5422807	C	T	REF	ALT
Chr07	5422834	G	A	REF	ALT
Chr07	5422870	G	A	REF	ALT
Chr07	5422871	C	A	REF	ALT
Chr07	5422880	T	G	REF	ALT
Chr07	5422882	T	C	REF	ALT
Chr07	5422921	T	C	REF	ALT
Chr07	5422938	C	T	REF	ALT
Chr07	5422952	G	C	REF	ALT
Chr07	5422953	A	G	REF	ALT
Chr07	5422962	G	A	REF	ALT
Chr07	5422963	CT	C	REF	ALT
Chr07	5422966	C	G	REF	ALT
Chr07	5422979	C	T	REF	ALT
Chr07	5422987	C	T	REF	ALT
Chr07	5422999	A	G	REF	ALT
Chr07	5423010	C	T	REF	ALT
Chr07	5423016	C	T	REF	ALT
Chr07	5423026	C	T	REF	ALT
Chr07	5423047	A	G	REF	ALT
Chr07	5423061	T	G	REF	ALT
Chr07	5423064	T	C	REF	ALT
Chr07	5423122	A	G	ALT	REF
Chr07	5423134	A	T	REF	ALT
Chr07	5423137	C	T	REF	ALT
Chr07	5423150	A	G	REF	ALT
Chr07	5423160	A	G	REF	ALT
Chr07	5423197	G	A	REF	ALT
Chr07	5423221	A	G	REF	ALT
Chr07	5423333	A	C	REF	ALT
Chr07	5423344	T	C	REF	ALT
Chr07	5423345	G	C	REF	ALT
Chr07	5423425	G	A	REF	ALT
Chr07	5423432	T	A	REF	ALT
Chr07	5423434	A	G	REF	ALT
Chr07	5423454	A	G	REF	ALT
Chr07	5423457	G	T	REF	ALT
Chr07	5423458	G	A	REF	ALT
Chr07	5423462	C	T	REF	ALT
Chr07	5423463	A	T	REF	ALT
Chr07	5423687	A	G	REF	ALT
Chr07	5423755	A	G	REF	ALT
Chr07	5423856	C	CAT	REF	ALT
Chr07	5424011	C	T	REF	ALT
Chr07	5424166	T	TA	REF	ALT
Chr07	5424273	A	T	REF	ALT
Chr07	5424366	ATACTG	A	REF	ALT
Chr07	5424449	T	C	REF	ALT
Chr07	5424519	A	G	REF	ALT
Chr07	5424594	A	G	REF	ALT
Chr07	5424639	TTATATATATATATATATATATATATATATATA	T	REF	ALT
Chr07	5424966	G	C	REF	ALT
Chr07	5425062	C	T	REF	ALT
Chr07	5425104	AG	A	REF	ALT
Chr07	5425173	G	A	REF	ALT
Chr07	5425207	G	A	REF	ALT
Chr07	5426950	A	ATTTTTTTAAAT	REF	ALT
Chr07	5426973	C	CA	REF	ALT
Chr07	5427282	T	A	REF	ALT
Chr07	5427326	C	G	REF	ALT
Chr07	5427576	T	TCG	REF	ALT
Chr07	5427721	C	A	REF	ALT
Chr07	5427755	A	AAT	REF	ALT
Chr07	5427788	T	C	REF	ALT
Chr07	5427810	A	C	REF	ALT
Chr07	5427818	A	T	REF	ALT
Chr07	5427827	T	A	REF	ALT
Chr07	5427863	A	G	REF	ALT
Chr07	5428496	T	G	REF	ALT
Chr07	5428732	A	G	REF	ALT
Chr07	5428740	T	C	REF	ALT
Chr07	5428746	C	A	REF	ALT
Chr07	5428987	A	T	REF	ALT
Chr07	5428991	C	T	REF	ALT
Chr07	5429062	A	G	REF	ALT
Chr07	5429086	A	G	REF	ALT
Chr07	5429104	A	ATTT	REF	ALT
Chr07	5429382	G	C	REF	ALT
Chr07	5429407	A	G	REF	ALT
Chr07	5429422	T	C	REF	ALT
Chr07	5429427	T	A	REF	ALT
Chr07	5429432	A	C	REF	ALT
Chr07	5429435	A	AT	REF	ALT
Chr07	5429442	G	A	REF	ALT
Chr07	5429476	C	G	REF	ALT
Chr07	5429538	T	A	REF	ALT
Chr07	5429541	A	T	REF	ALT
Chr07	5429715	C	T	REF	ALT
Chr07	5429886	A	G	REF	ALT
Chr07	5430023	T	TAAA	REF	ALT
Chr07	5430079	C	CG	REF	ALT
Chr07	5430304	A	AT	REF	ALT
Chr07	5430583	C	G	REF	ALT
Chr07	5431870	TA	T	ALT	REF
Chr07	5433008	G	A	ALT	REF
Chr07	5433799	T	C	ALT	REF
Chr07	5434904	A	AT	ALT	REF
Chr07	5435056	A	C	ALT	REF
Chr07	5435139	G	A	ALT	REF
Chr07	5435660	A	C	ALT	REF
Chr07	5435923	A	C	ALT	REF
Chr07	5438003	G	A	ALT	REF
Chr07	5438238	T	C	ALT	REF
Chr07	5439386	A	AT	ALT	REF
Chr07	5440407	ATCTC	A	ALT	REF
Chr07	5440428	T	C	ALT	REF
Chr07	5440468	A	T	ALT	REF
Chr07	5440668	T	TC	ALT	REF
Chr07	5440669	G	A	ALT	REF
Chr07	5440903	C	A	ALT	REF
Chr07	5440939	A	AT	ALT	REF
Chr07	5441855	C	T	ALT	REF
Chr07	5442103	GA	G	ALT	REF
Chr07	5442221	G	T	ALT	REF
Chr07	5442394	A	T	ALT	REF
Chr07	5442396	GC	G	ALT	REF
Chr07	5442771	G	A	ALT	REF
Chr07	5442802	G	A	ALT	REF
Chr07	5444090	A	AT	ALT	REF
Chr07	5444106	C	G	ALT	REF
Chr07	5444115	T	G	ALT	REF
Chr07	5444322	G	A	ALT	REF
Chr07	5444368	A	C	ALT	REF
Chr07	5444409	T	C	ALT	REF
Chr07	5444494	A	T	ALT	REF
Chr07	5444523	T	A	ALT	REF
Chr07	5444553	T	C	ALT	REF
Chr07	5444730	A	G	ALT	REF
Chr07	5444859	CG	C	ALT	REF
Chr07	5444892	C	T	ALT	REF
Chr07	5444897	G	A	ALT	REF
Chr07	5444906	T	G	ALT	REF
Chr07	5444934	G	A	ALT	REF
Chr07	5444943	A	G	ALT	REF
Chr07	5444944	G	A	ALT	REF
Chr07	5444945	T	C	ALT	REF
Chr07	5444960	A	G	ALT	REF
Chr07	5444962	A	G	ALT	REF
Chr07	5444977	A	AAC	ALT	REF
Chr07	5444978	G	C	ALT	REF
Chr07	5444980	T	TAAAC	ALT	REF
Chr07	5444986	A	G	ALT	REF
Chr07	5444993	A	G	ALT	REF
Chr07	5444997	G	A	ALT	REF
Chr07	5445016	T	C	ALT	REF
Chr07	5445020	C	A	ALT	REF
Chr07	5445021	A	G	ALT	REF
Chr07	5445024	G	A	ALT	REF
Chr07	5445029	T	C	ALT	REF
Chr07	5445030	C	T	ALT	REF
Chr07	5445031	A	G	ALT	REF
Chr07	5445043	A	G	ALT	REF
Chr07	5445070	A	G	ALT	REF
Chr07	5445079	A	G	ALT	REF
Chr07	5445127	C	G	ALT	REF
Chr07	5445135	T	G	ALT	REF
Chr07	5445182	G	A	ALT	REF
Chr07	5445198	C	T	ALT	REF
Chr07	5445491	G	T	ALT	REF
Chr07	5445625	C	T	ALT	REF
Chr07	5445657	C	A	ALT	REF
Chr07	5445674	T	G	ALT	REF
Chr07	5445761	C	T	ALT	REF
Chr07	5445860	C	T	ALT	REF
Chr07	5446003	G	A	ALT	REF
Chr07	5446021	T	C	ALT	REF
Chr07	5446038	T	C	ALT	REF
Chr07	5446098	C	A	ALT	REF
Chr07	5446140	T	G	ALT	REF
Chr07	5446273	C	A	ALT	REF
Chr07	5446329	A	AG	ALT	REF
Chr07	5446337	G	T	ALT	REF
Chr07	5446339	T	C	ALT	REF
Chr07	5446475	C	T	ALT	REF
Chr07	5446571	C	A	ALT	REF
Chr07	5446682	C	G	ALT	REF
Chr07	5446698	CACTCCAAAATAATGCCATAAGTGGGCTTTTTGATCGTATGGGGGCAGTTTTTTTAAATTTTTTTT	C	ALT	REF
Chr07	5446818	T	A	ALT	REF
Chr07	5447227	GA	G	ALT	REF
Chr07	5447390	A	G	ALT	REF
Chr07	5447689	A	ATAAG	ALT	REF
Chr07	5448221	C	A	ALT	REF
Chr07	5448255	T	A	ALT	REF
Chr07	5448267	T	A	ALT	REF
Chr07	5448279	A	G	ALT	REF
Chr07	5448336	A	C	ALT	REF
Chr07	5448400	A	T	REF	ALT
Chr07	5448427	GTATTATC	G	ALT	REF
Chr07	5448474	G	GAC	ALT	REF
Chr07	5448517	C	A	ALT	REF
Chr07	5448641	A	T	ALT	REF
Chr07	5448709	G	T	ALT	REF
Chr07	5448749	AT	A	ALT	REF
Chr07	5448803	A	ACATG	ALT	REF
Chr07	5448901	CTA	C	ALT	REF
Chr07	5449103	T	A	ALT	REF
Chr07	5449159	C	A	ALT	REF
Chr07	5449321	A	C	ALT	REF
Chr07	5449506	A	ATGCTAAGT	ALT	REF
Chr07	5449973	T	C	ALT	REF
Chr07	5450185	T	C	ALT	REF
Chr07	5450186	C	G	ALT	REF
Chr07	5450244	T	TC	ALT	REF
Chr07	5450402	C	A	ALT	REF
Chr07	5450510	T	A	ALT	REF
Chr07	5450520	C	A	ALT	REF
Chr07	5450624	T	C	ALT	REF
Chr07	5450934	T	C	ALT	REF
Chr07	5451967	G	T	ALT	REF
Chr07	5452318	A	G	ALT	REF
Chr07	5452354	G	A	ALT	REF
Chr07	5454121	C	CT	REF	ALT
Chr07	5454944	C	T	ALT	REF
Chr07	5455738	G	T	ALT	REF
Chr07	5456833	C	G	ALT	REF
Chr07	5457432	A	G	REF	ALT
Chr07	5459192	A	T	REF	ALT
Chr07	5459243	G	T	REF	ALT
Chr07	5459293	C	T	REF	ALT
Chr07	5459432	T	A	REF	ALT
Chr07	5459563	C	T	REF	ALT
Chr07	5459564	C	G	REF	ALT
Chr07	5459595	C	T	REF	ALT
Chr07	5459756	A	G	REF	ALT
Chr07	5459911	T	G	REF	ALT
Chr07	5459913	C	G	REF	ALT
Chr07	5459915	T	A	REF	ALT
Chr07	5459968	A	C	REF	ALT
Chr07	5460002	C	T	ALT	REF
Chr07	5460052	A	G	REF	ALT
Chr07	5460152	G	C	REF	ALT
Chr07	5460179	C	A	REF	ALT
Chr07	5460196	C	A	REF	ALT
Chr07	5460220	A	AATATTC	REF	ALT
Chr07	5460231	C	G	REF	ALT
Chr07	5460336	T	C	REF	ALT
Chr07	5460351	A	T	REF	ALT
Chr07	5460375	T	C	REF	ALT
Chr07	5460405	G	A	REF	ALT
Chr07	5460411	T	C	REF	ALT
Chr07	5460417	T	G	REF	ALT
Chr07	5460431	A	G	REF	ALT
Chr07	5460438	C	T	REF	ALT
Chr07	5460447	T	C	REF	ALT
Chr07	5460465	A	T	REF	ALT
Chr07	5460472	G	A	REF	ALT
Chr07	5460491	TTG	T	ALT	REF
Chr07	5460522	C	T	REF	ALT
Chr07	5460532	T	C	REF	ALT
Chr07	5460537	C	T	REF	ALT
Chr07	5460550	A	G	REF	ALT
Chr07	5460599	T	C	REF	ALT
Chr07	5460607	G	A	REF	ALT
Chr07	5460617	T	C	REF	ALT
Chr07	5460627	T	C	REF	ALT
Chr07	5460632	A	C	REF	ALT
Chr07	5460633	G	A	REF	ALT
Chr07	5460641	T	A	REF	ALT
Chr07	5460654	T	C	REF	ALT
Chr07	5460655	T	A	REF	ALT
Chr07	5460660	G	T	REF	ALT
Chr07	5460669	C	T	REF	ALT
Chr07	5460672	C	G	REF	ALT
Chr07	5460678	G	A	REF	ALT
Chr07	5460680	CTA	C	REF	ALT
Chr07	5460713	CTT	C	REF	ALT
Chr07	5460716	A	G	REF	ALT
Chr07	5460720	T	C	REF	ALT
Chr07	5460723	T	C	REF	ALT
Chr07	5460724	T	G	REF	ALT
Chr07	5460725	G	A	REF	ALT
Chr07	5460736	T	TG	REF	ALT
Chr07	5460749	G	C	REF	ALT
Chr07	5460754	T	TAGAGTCATATGTTAGAAAGACTTTC	REF	ALT
Chr07	5460778	G	A	REF	ALT
Chr07	5460783	C	T	REF	ALT
Chr07	5460798	AC	A	REF	ALT
Chr07	5460801	A	T	REF	ALT
Chr07	5460804	CTGAG	C	REF	ALT
Chr07	5460819	G	A	REF	ALT
Chr07	5460820	C	T	REF	ALT
Chr07	5460849	A	G	REF	ALT
Chr07	5460853	G	A	REF	ALT
Chr07	5460864	G	A	REF	ALT
Chr07	5460939	G	T	REF	ALT
Chr07	5460956	T	C	REF	ALT
Chr07	5460966	A	G	REF	ALT
Chr07	5460968	A	G	REF	ALT
Chr07	5461021	C	G	REF	ALT
Chr07	5461027	T	TG	REF	ALT
Chr07	5461174	A	T	REF	ALT
Chr07	5461471	C	T	REF	ALT
Chr07	5461485	T	G	REF	ALT
Chr07	5461507	A	G	REF	ALT
Chr07	5461512	T	C	REF	ALT
Chr07	5461837	G	T	REF	ALT
Chr07	5461913	T	A	REF	ALT
Chr07	5461951	A	C	REF	ALT
Chr07	5461952	G	T	REF	ALT
Chr07	5462020	G	A	REF	ALT
Chr07	5462025	CAAATT	C	REF	ALT
Chr07	5462046	C	T	REF	ALT
Chr07	5462059	T	C	REF	ALT
Chr07	5462486	T	C	REF	ALT
Chr07	5462609	C	A	REF	ALT
Chr07	5462749	A	T	REF	ALT
Chr07	5462794	A	AAATTATTAT	REF	ALT
Chr07	5462824	T	TA	REF	ALT
Chr07	5462839	C	T	REF	ALT
Chr07	5462883	T	A	REF	ALT
Chr07	5462885	T	A	REF	ALT
Chr07	5462963	T	C	REF	ALT
Chr07	5463247	C	A	REF	ALT
Chr07	5464112	T	A	REF	ALT
Chr07	5464136	C	CTATA	REF	ALT
Chr07	5464169	G	A	REF	ALT
Chr07	5464605	T	C	REF	ALT
Chr07	5464633	A	AATT	REF	ALT
Chr07	5464749	C	A	ALT	REF
Chr07	5464799	C	G	REF	ALT
Chr07	5464805	A	G	ALT	REF
Chr07	5464819	C	T	REF	ALT
Chr07	5464824	TA	T	REF	ALT
Chr07	5464889	G	T	REF	ALT
Chr07	5464967	A	T	REF	ALT
Chr07	5465030	C	T	REF	ALT
Chr07	5465071	C	T	REF	ALT
Chr07	5465073	A	T	REF	ALT
Chr07	5465167	A	G	REF	ALT
Chr07	5465267	CATATTTT	C	REF	ALT
Chr07	5465635	AAAC	A	REF	ALT
Chr07	5465646	G	C	REF	ALT
Chr07	5465823	G	A	REF	ALT
Chr07	5466211	A	G	REF	ALT
Chr07	5466217	A	G	REF	ALT
Chr07	5466272	C	CG	REF	ALT
Chr07	5466273	A	ATCT	REF	ALT
Chr07	5466291	T	A	REF	ALT
Chr07	5466315	T	TAG	REF	ALT
Chr07	5467094	A	C	REF	ALT
Chr07	5467101	T	C	REF	ALT
Chr07	5467108	C	T	ALT	REF
Chr07	5467145	G	T	REF	ALT
Chr07	5467149	C	G	REF	ALT
Chr07	5467162	A	G	REF	ALT
Chr07	5467189	G	GA	REF	ALT
Chr07	5467202	T	G	REF	ALT
Chr07	5467226	A	C	REF	ALT
Chr07	5467233	C	CTGCATGT	REF	ALT
Chr07	5467279	T	C	REF	ALT
Chr07	5467302	G	GT	REF	ALT
Chr07	5467307	C	T	REF	ALT
Chr07	5467311	T	A	REF	ALT
Chr07	5467325	A	G	REF	ALT
Chr07	5468032	T	TTTTA	ALT	REF
Chr07	5468540	A	T	REF	ALT
Chr07	5468912	A	T	REF	ALT
Chr07	5468920	G	T	REF	ALT
Chr07	5469843	T	G	REF	ALT
Chr07	5469847	A	G	REF	ALT
Chr07	5470446	G	A	REF	ALT
Chr07	5470666	T	C	REF	ALT
Chr07	5470982	T	C	ALT	REF
Chr07	5471070	C	T	REF	ALT
Chr07	5471507	C	T	ALT	REF
Chr07	5472156	T	A	ALT	REF
Chr07	5472325	T	C	ALT	REF
Chr07	5472375	T	C	ALT	REF
Chr07	5472385	G	A	REF	ALT
Chr07	5472405	C	T	ALT	REF
Chr07	5472417	G	A	REF	ALT
Chr07	5472438	T	TA	REF	ALT
Chr07	5472449	G	A	ALT	REF
Chr07	5472474	C	T	REF	ALT
Chr07	5472524	T	G	ALT	REF
Chr07	5472526	G	T	ALT	REF
Chr07	5472532	CATAACAACAACTCAAATTAAGAAGCAGAAATTAATGATT	C	ALT	REF
Chr07	5472847	A	T	REF	ALT
Chr07	5473862	CAT	C	REF	ALT
Chr07	5473950	AT	A	ALT	REF
Chr07	5473952	AG	A	ALT	REF
Chr07	5474377	T	A	ALT	REF
Chr07	5475426	C	A	ALT	REF
Chr07	5475647	G	C	ALT	REF
Chr07	5475721	T	C	ALT	REF
Chr07	5475892	AC	A	ALT	REF
Chr07	5476194	G	GA	REF	ALT
Chr07	5476493	CT	C	REF	ALT
Chr07	5476568	T	G	ALT	REF
Chr07	5478019	G	GT	ALT	REF
Chr07	5478540	C	CT	REF	ALT
Chr07	5478596	G	T	REF	ALT
Chr07	5479693	G	A	REF	ALT
Chr07	5480342	A	C	REF	ALT
Chr07	5480653	A	C	ALT	REF
Chr07	5480734	C	T	ALT	REF
Chr07	5480988	G	A	ALT	REF
Chr07	5481049	GTACGT	G	ALT	REF
Chr07	5481058	C	CA	ALT	REF
Chr07	5481138	G	C	ALT	REF
Chr07	5481162	C	T	ALT	REF
Chr07	5481163	A	G	ALT	REF
Chr07	5481448	ACAG	A	ALT	REF
Chr07	5481456	TACAGCTTGAAA	T	ALT	REF
Chr07	5481470	TAGAGGAGGAAA	T	ALT	REF
Chr07	5481482	TAAAAATCGTTATATATGTTAA	T	ALT	REF
Chr07	5481506	GGTA	G	ALT	REF
Chr07	5481511	TTTAAAAATAAAAAATATGTACAGCAAAGAGAGTAATTATTTTTA	T	ALT	REF
Chr07	5482122	C	A	ALT	REF
Chr07	5482156	GT	G	ALT	REF
Chr07	5482200	T	C	ALT	REF
Chr07	5482355	G	A	ALT	REF
Chr07	5482372	C	T	ALT	REF
Chr07	5482383	T	G	ALT	REF
Chr07	5482436	C	A	ALT	REF
Chr07	5482479	G	C	ALT	REF
Chr07	5482581	C	A	REF	ALT
Chr07	5482593	C	A	ALT	REF
Chr07	5482675	G	GGATAT	ALT	REF
Chr07	5482737	C	CA	REF	ALT
Chr07	5482917	ACT	A	ALT	REF
Chr07	5482995	C	A	REF	ALT
Chr07	5483004	A	G	REF	ALT
Chr07	5483047	T	C	REF	ALT
Chr07	5483074	G	C	REF	ALT
Chr07	5483114	A	G	REF	ALT
Chr07	5483278	TAA	T	REF	ALT
Chr07	5483283	GAC	G	REF	ALT
Chr07	5483396	C	T	ALT	REF
Chr07	5483430	G	A	ALT	REF
Chr07	5483543	G	A	ALT	REF
Chr07	5483722	A	G	ALT	REF
Chr07	5483742	C	A	REF	ALT
Chr07	5483768	T	C	ALT	REF
Chr07	5483806	G	A	ALT	REF
Chr07	5483952	A	G	ALT	REF
Chr07	5484002	C	CTTAAT	ALT	REF
Chr07	5484088	T	A	ALT	REF
Chr07	5484233	GTT	G	ALT	REF
Chr07	5484243	G	A	REF	ALT
Chr07	5484424	G	GA	ALT	REF
Chr07	5484434	A	G	ALT	REF
Chr07	5484441	C	A	ALT	REF
Chr07	5485127	A	T	ALT	REF
Chr07	5488549	T	C	ALT	REF
Chr07	5489479	G	A	ALT	REF
Chr07	5490282	C	G	ALT	REF
Chr07	5490298	A	C	REF	ALT
Chr07	5490491	G	GA	ALT	REF
Chr07	5490503	G	T	ALT	REF
Chr07	5490607	C	A	REF	ALT
Chr07	5490618	G	C	ALT	REF
Chr07	5490622	T	A	ALT	REF
Chr07	5491204	A	G	ALT	REF
Chr07	5491509	C	T	ALT	REF
Chr07	5491798	A	T	ALT	REF
Chr07	5491829	G	T	REF	ALT
Chr07	5492579	A	T	REF	ALT
Chr07	5493065	A	G	REF	ALT
Chr07	5493933	A	T	REF	ALT
Chr07	5494228	T	C	ALT	REF
Chr07	5495171	G	A	ALT	REF
Chr07	5495172	C	T	REF	ALT
Chr07	5495183	G	A	ALT	REF
Chr07	5495931	G	T	ALT	REF
Chr07	5496088	T	A	ALT	REF
Chr07	5496485	C	T	ALT	REF
Chr07	5496819	ATCATTTT	A	ALT	REF
Chr07	5497042	A	G	ALT	REF
Chr07	5497330	A	G	ALT	REF
Chr07	5497427	A	G	ALT	REF
Chr07	5497862	T	C	ALT	REF
Chr07	5498397	T	C	REF	ALT
Chr07	5498423	C	A	ALT	REF
Chr07	5499682	C	T	ALT	REF
Chr07	5499852	A	ATACATCT	ALT	REF
Chr07	5501310	A	AAT	ALT	REF
Chr07	5501827	C	A	ALT	REF
Chr07	5502389	T	C	ALT	REF
Chr07	5502604	A	T	ALT	REF
Chr07	5502689	TA	T	ALT	REF
Chr07	5503607	G	T	ALT	REF
Chr07	5503655	G	A	ALT	REF
Chr07	5504573	T	A	ALT	REF
Chr07	5504790	T	A	ALT	REF
Chr07	5505007	C	T	ALT	REF
Chr07	5505032	C	T	ALT	REF
Chr07	5505229	A	C	ALT	REF
Chr07	5505543	C	A	ALT	REF
Chr07	5505872	A	G	ALT	REF
Chr07	5506847	A	G	REF	ALT
Chr07	5506853	C	T	REF	ALT
Chr07	5507014	A	T	ALT	REF
Chr07	5507031	G	A	ALT	REF
Chr07	5507039	C	T	ALT	REF
Chr07	5507059	G	A	REF	ALT
Chr07	5507077	G	A	REF	ALT
Chr07	5507096	G	A	ALT	REF
Chr07	5507359	G	GGGAAGCATGC	REF	ALT
Chr07	5507747	G	A	REF	ALT
Chr07	5507902	A	T	ALT	REF
Chr07	5508169	G	GA	REF	ALT
Chr07	5508172	T	G	REF	ALT
Chr07	5508210	T	G	REF	ALT
Chr07	5508214	C	T	REF	ALT
Chr07	5508239	T	A	REF	ALT
Chr07	5508277	A	AAAATTAAATTGAATAAC	REF	ALT
Chr07	5508538	A	T	REF	ALT
Chr07	5508612	A	T	REF	ALT
Chr07	5508695	C	T	ALT	REF
Chr07	5508864	G	A	REF	ALT
Chr07	5508940	T	G	ALT	REF
Chr07	5508991	C	T	ALT	REF
Chr07	5509039	T	C	ALT	REF
Chr07	5509040	G	C	ALT	REF
Chr07	5509059	G	A	ALT	REF
Chr07	5509065	G	A	ALT	REF
Chr07	5509071	A	G	ALT	REF
Chr07	5509139	C	CT	ALT	REF
Chr07	5509344	TAA	T	REF	ALT
Chr07	5509943	CT	C	ALT	REF
Chr07	5510344	T	G	ALT	REF
Chr07	5510516	C	G	ALT	REF
Chr07	5510570	T	A	ALT	REF
Chr07	5510640	T	A	ALT	REF
Chr07	5510689	AAT	A	REF	ALT
Chr07	5510738	G	A	ALT	REF
Chr07	5510780	A	G	ALT	REF
Chr07	5510800	T	C	ALT	REF
Chr07	5511297	T	A	ALT	REF
Chr07	5511314	A	T	ALT	REF
Chr07	5511541	A	G	ALT	REF
Chr07	5511626	T	G	ALT	REF
Chr07	5511708	A	G	ALT	REF
Chr07	5511785	C	CAA	ALT	REF
Chr07	5512066	T	C	ALT	REF
Chr07	5512185	C	G	ALT	REF
Chr07	5512189	T	C	ALT	REF
Chr07	5512317	A	T	ALT	REF
Chr07	5512602	T	C	ALT	REF
Chr07	5513009	A	G	ALT	REF
Chr07	5513157	TAACTAGTCACAAA	T	ALT	REF
Chr07	5513174	ATTT	A	ALT	REF
Chr07	5513299	C	T	ALT	REF
Chr07	5513315	G	A	ALT	REF
Chr07	5513454	AAAAGATACAAGTCC	A	ALT	REF
Chr07	5513475	A	G	ALT	REF
Chr07	5513647	T	A	ALT	REF
Chr07	5513881	A	C	ALT	REF
Chr07	5513916	A	G	ALT	REF
Chr07	5514124	T	C	ALT	REF
Chr07	5514193	A	T	ALT	REF
Chr07	5514279	CTAT	C	ALT	REF
Chr07	5515660	C	T	REF	ALT
Chr07	5515806	AG	A	REF	ALT
Chr07	5515837	GAA	G	REF	ALT
Chr07	5516374	G	C	REF	ALT
Chr07	5516394	T	A	REF	ALT
Chr07	5517124	A	G	REF	ALT
Chr07	5517894	T	C	ALT	REF
Chr07	5517916	A	G	ALT	REF
Chr07	5517962	G	A	ALT	REF
Chr07	5517968	A	G	ALT	REF
Chr07	5517970	A	T	ALT	REF
Chr07	5517977	C	A	ALT	REF
Chr07	5517987	G	A	ALT	REF
Chr07	5518000	A	G	ALT	REF
Chr07	5518017	A	T	ALT	REF
Chr07	5518025	T	TCA	ALT	REF
Chr07	5518034	A	T	ALT	REF
Chr07	5518091	G	A	ALT	REF
Chr07	5518117	A	G	ALT	REF
Chr07	5518121	T	A	ALT	REF
[truncated: 8,549 more rows]
